# Supplementary material for: An intranuclear bacterial parasite of deep-sea mussels expresses apoptosis inhibitors acquired from its host
Source: Nat Microbiol. 2024 Sep 6;9(11):2877–91. doi: 10.1038/s41564-024-01808-5 (PMC11521996; doi:10.1038/s41564-024-01808-5)
Supplement: Supplementary file 4 — Workbook containing Supplementary Tables 1–17. [file 41564_2024_1808_MOESM4_ESM.xlsx]

## Sheet: Supplementary table 1
Supplementary information table 1
Metadata parameters from samples used in this study, listing the deep-sea mussels species, the unique specimen identifyer, the name of the sampling location and its geographic latitude and longitude of sampling location, the depth in which samples were collected, the temperature measured at the sampling site, the oxygen concentration at the sampling site, the salinity at the sampling site and ind…
Species	Specimen ID	Sampling site	Collection date	Collection time	Latitude	Longitude	Water depth (m)	Temperature (°C)	O2 (µmol/L)	Salinity	Proteome
G. childressi	H1423/001-N1	Gulf of Mexico - Mississippi Canyon 853	2015-05-06	11:59:00	28.1237	-89.1404	-1073	4.61	230.66	34.94	Yes
G. childressi	H1423/001-N2	Gulf of Mexico - Mississippi Canyon 853	2015-05-06	11:59:00	28.1237	-89.1404	-1073	4.61	230.66	34.94	Yes
G. childressi	H1423/001-N4	Gulf of Mexico - Mississippi Canyon 853	2015-05-06	11:59:00	28.1237	-89.1404	-1073	4.61	230.66	34.94	No
G. childressi	H1423/001-N5	Gulf of Mexico - Mississippi Canyon 853	2015-05-06	11:59:00	28.1237	-89.1404	-1073	4.61	230.66	34.94	Yes
G. childressi	H1423/002-N6	Gulf of Mexico - Mississippi Canyon 853	2015-05-06	12:53:00	28.1236	-89.1399	-1071	4.61	230.3	34.94	No
G. childressi	H1423/002-N9	Gulf of Mexico - Mississippi Canyon 853	2015-05-06	12:53:00	28.1236	-89.1399	-1071	4.61	230.3	34.94	Yes
G. childressi	H1423/002-N10	Gulf of Mexico - Mississippi Canyon 853	2015-05-06	12:53:00	28.1236	-89.1399	-1071	4.61	230.3	34.94	Yes
G. childressi	H1423/003-N11	Gulf of Mexico - Mississippi Canyon 853	2015-05-06	13:59:29	28.1241	-89.1401	-1073	4.61	230.14	34.94	Yes
G. childressi	H1423/003-N13	Gulf of Mexico - Mississippi Canyon 853	2015-05-06	13:59:29	28.1241	-89.1401	-1073	4.61	230.14	34.94	Yes
G. childressi	H1423/003-N15	Gulf of Mexico - Mississippi Canyon 853	2015-05-06	13:59:29	28.1241	-89.1401	-1073	4.61	230.14	34.94	Yes
G. childressi	H1423/004-N19	Gulf of Mexico - Mississippi Canyon 853	2015-05-06	15:35:02	28.1247	-89.1411	-1078	4.62	230.59	34.94	Yes
G. childressi	H1425/019-N59	Gulf of Mexico - Green Canyon 234	2015-05-08	10:50:00	27.746	-91.2217	-540	8.78	140.95	35.03	Yes
G. childressi	H1425/019-N60	Gulf of Mexico - Green Canyon 234	2015-05-08	10:50:00	27.746	-91.2217	-540	8.78	140.95	35.03	Yes
G. childressi	H1425/019-N61	Gulf of Mexico - Green Canyon 234	2015-05-08	10:50:00	27.746	-91.2217	-540	8.78	140.95	35.03	Yes
G. childressi	H1425/019-N62	Gulf of Mexico - Green Canyon 234	2015-05-08	10:50:00	27.746	-91.2217	-540	8.78	140.95	35.03	Yes
B. puteoserpentis	499ROV/1-1	Logatchev - Mid Atlantic Ridge	2016-04-28	16:22:10	14.7531	-44.9789	-3036.9	NA	NA	NA	No
B. puteoserpentis	499ROV/1-2	Logatchev - Mid Atlantic Ridge	2016-04-28	16:22:10	14.7531	-44.9789	-3036.9	NA	NA	NA	No
B. puteoserpentis	499ROV/1-3	Logatchev - Mid Atlantic Ridge	2016-04-28	16:22:10	14.7531	-44.9789	-3036.9	NA	NA	NA	No
B. puteoserpentis	499ROV/1-4	Logatchev - Mid Atlantic Ridge	2016-04-28	16:22:10	14.7531	-44.9789	-3036.9	NA	NA	NA	No
B. puteoserpentis	499ROV/1-5	Logatchev - Mid Atlantic Ridge	2016-04-28	16:22:10	14.7531	-44.9789	-3036.9	NA	NA	NA	No

## Sheet: Supplementary table 2
Supplementary information table 2
Metrics and statistics from analyzed genomes. The genomes generated in this study are highlighted in red. Genome, name of analyzed bin. Accession number, accession number of each bin. Assembly size, size of the bin. Completeness, completeness of the bin. Contamination, % of single-copy genes that are present in multiple copies, Strain heterogeneity, percentage of contamination that can be explain…
Genome	Accession number	Assembly size (bp)	Completeness (%)	Contamination (%)	Strain heterogeneity (%)	Contigs	Scaffolds	Scaffold N50 (bp)	Max scaffold size (bp)	CDS	GC%	BIRPs	IAPs	Insertion sequences (%)
"Ca. Endonucleobacter childressi"	GCA030674875.1	3731845	98.28	0	0	12	12	1736238	1554910	3804	40.52	11	7	11.16
"Ca. Endonucleobacter puteoserpentis"	GCA030674915.1	3860465	98.28	0	0	72	72	159565	396118	3995	39.9526	28	13	10.48
Endozoicomonas sp900299555	GCA900299555.1	5876352	98.28	5.17	0	638	638	19256	91550	6680	46.7999	0	0	3.28
Endozoicomonas elysicola	GCA000710775.1	5606375	98.28	1.72	0	21	2	5569560	5569560	5256	46.7509	0	0	0.24
Endozoicomonas elysicola	GCA000373945.1	5545378	98.28	1.72	0	33	33	406323	895183	5241	46.7053	0	0	0.32
Endozoicomonas montiporae	GCA000722565.1	5602297	98.28	0	0	83	20	1015541	1412099	5544	48.4626	0	0	7.32
Endozoicomonas montiporae	GCA001583435.1	5430256	98.28	0	0	3	1	5430256	5430256	5340	48.4648	0	0	9.77
Endozoicomonas numazuensis	GCA000722635.1	6342227	100	0	0	131	31	917146	1695894	6250	47.0179	1	1	3.69
Endozoicomonas arenosclerae	GCA001562015.1	6453554	100	1.72	100	328	328	44889	259222	6401	47.6548	1	1	2.05
Endozoicomonas arenosclerae	GCA001562005.1	6216773	88.56	6.03	20	2501	2501	4718	34129	8613	47.1549	1	1	2.67
Endozoicomonas atrinae	GCA001647025.2	6687418	98.28	1.72	0	985	980	21158	121488	7433	47.9368	1	0	1.49
Endozoicomonas ascidiicola	GCA001646945.1	6130497	98.28	0	0	287	36	771815	1017847	5913	46.7027	8	5	5.09
Endozoicomonas ascidiicola	GCA001646955.1	6512467	98.28	0	0	300	34	675874	1128000	6264	46.6455	7	4	5.07
Endozoicomonas acroporae	GCA010994335.1	6024033	98.28	0	0	299	299	56565	194440	5880	49.2608	4	0	1.62
Endozoicomonas acroporae	GCA010994325.1	6034674	98.28	0	0	295	295	58040	169237	5943	49.2511	4	0	1.58
Endozoicomonas acroporae	GCA002864045.1	6048850	98.28	0	0	309	309	47658	161511	5836	49.1648	4	0	1.66
Endozoicomonas sp. Ex Bugula neritia AB1	GCA001729985.1	4049356	92.32	12.07	12.5	284	272	20804	84485	4118	45.2801	0	0	2.43
Endozoicomonas sp009653635	GCA009653635.1	4938102	100	0	0	41	30	737835	1028303	4446	46.8383	0	0	0.36
Endozoicomonas sp023716865	GCA023716865.1	7220701	98.93	2.83	6.25	1	1	7220701	7220701	6571	48.5552	0	0	0
Endozoicomonas sp023822025	GCA023822025.1	6004453	98.24	1.16	0	1	1	6004453	6004453	4955	48.8547	0	0	3.13
Endozoicomonas sp024509075	GCA024509075.1	3930706	92.23	2.14	33.33	785	785	14184	106430	3895	50.8423	0	0	1.94
Endozoicomonas sp024509075	GCA024509095.1	3425338	90.51	2.55	46.15	792	792	10556	41632	3534	51.3573	1	0	1.85
Endozoicomonas sp024606225	GCA024606225.1	6454849	98.46	1.81	0	145	144	124324	571694	4809	47.9072	0	0	1.11
Endozoicomonas sp024606225	GCA024606245.1	4386567	80.97	1.83	22.22	821	821	12972	74901	4028	47.5096	0	0	0.63
Endozoicomonas sp024606265	GCA024606265.1	4220889	94.68	1.05	0	415	415	21610	91819	3862	49.1723	0	0	0.83
Endozoicomonas sp024606225	GCA024606325.1	5532550	90.52	2.1	7.14	996	996	11814	82185	5020	47.2246	0	0	0.45
Endozoicomonas sp024606345	GCA024606345.1	4656793	98.79	0.86	0	603	603	13626	65872	4283	48.2381	3	0	1.17
Endozoicomonas sp024606365	GCA024606365.1	4681217	87.67	1.95	0	1217	1217	5549	52802	4494	48.7439	3	1	0.75
Endozoicomonas sp004762125	GCA004762125.1	5490128	99.95	1.48	16.67	167	167	135279	412466	4865	44.8982	0	0	2.43
Endozoicomonas sp017744115	GCA017744115.1	6302811	99.66	1.91	0	312	312	92539	240265	5340	49.0672	3	0	1.77
Endozoicomonas sp017744115	GCA017744175.1	6577573	99.66	3.02	42.86	555	555	105174	293870	5624	49.0876	1	0	1.64
Kistimonas asteriae	GCA018263925.1	5014898	99.51	1.2	0	49	49	199845	512963	4413	51.4117	0	0	0.59
Kistimonas sp002084115	GCA002084115.1	3301303	92.45	1.09	0	466	466	8887	48290	3440	52.0989	0	0	0.26
Kistimonas sp023146365	GCA023146365.1	2856438	89.6	0.22	0	170	170	24668	83112	2525	44.1151	18	4	4.06
Sansalvadorimonas sp023502345	GCA023502345.1	4723806	98.93	2.89	0	185	185	131333	337727	4156	48.041	0	0	1.04
Sansalvadorimonas verongulae	GCA009711465.1	4841513	99.81	3.71	0	1497	873	31266	134045	4897	50.3484	0	0	0.92
Sansalvadorimonas sp002238585	GCA002238585.1	3782451	82.23	0	0	215	215	38525	188776	3006	57.2657	0	0	0.75
Sansalvadorimonas haliclonae	GCA900174585.1	5467208	99.95	3.65	2.33	69	69	458274	702795	4728	51.4972	0	0	0.13
Oceanospirillum beijerinckii	GCA000422425.1	5325321	100	0.55	0	110	99	104794	301566	4545	47.8698	0	0	1.32
Oceanospirillum maris	GCA000422865.1	3709807	99.89	0.67	0	53	44	199769	541336	3305	45.9166	0	0	1
Oceanospirillum linum	GCA001995095.2	3782189	100	2.46	28.57	289	289	573653	1127340	3522	49.1037	0	0	0.33
Oceanospirillum sediminis	GCA014164585.1	5624038	100	4.28	0	411	397	118021	367489	5085	47.1819	0	0	0.52
Oceanospirillum sanctuarii	GCA002150805.1	4051288	100	0.44	0	31	31	880589	1164094	3451	50.3379	0	0	0.45
Oceanospirillum multiglobuliferum	GCA900167095.1	3512709	99.02	0	0	52	46	139127	292238	3175	45.4131	0	0	0.77

## Sheet: Supplementary table 3
Supplementary information table 3
Subset of "Ca. E. childressi" genes extracted from the global bulk transcriptomic analysis (Supplementary information table 9) to inform the metabolic model (Fig. 2). ID, gene unique identifyer. Annotation, annotated function. Expression (TPM), expression level expressed in TPMs. Symbol in Fig.2, symbol of the gene in Figure 2. Cellular function, functional category asigned to each gene. Normaliz…
ID	Annotation	Expression (TPM)	Symbol in Fig.2	Cellular function	Normalized expression to recA (TPM)
fig|539814.32.peg.1838	RecA protein	82.8849	NA	Housekeeping	1
fig|539814.32.peg.330	Type III secretion cytoplasmic LcrG inhibitor (LcrV%2Csecretion and targeting control protein%2C V antigen)	60.9264	LcrV	T3SS needle apparatus	0.735072
fig|539814.32.peg.269	Type III secretion host injection protein (YopB)	33.5486	YopB	T3SS needle apparatus	0.404761
fig|539814.32.peg.268	Type III secretion host injection and negative regulator protein (YopD)	8.52277	YopD	T3SS needle apparatus	0.102827
fig|539814.32.peg.3435	Chitinase (EC 3.2.1.14)	2596.67	ChiA	T3SS-dependent secreted genes	31.3286
fig|539814.32.peg.3333	putative virulence protein ipgD (Shigella flexneri plasmid pINV)	50.6242	IpgD1	T3SS-dependent secreted genes	0.610777
fig|539814.32.peg.3347	putative virulence protein ipgD (Shigella flexneri plasmid pINV)	19.6284	IpgD2	T3SS-dependent secreted genes	0.236815
fig|539814.32.peg.3477	Probable lipase	610.728	Lipase	T3SS-dependent secreted genes	7.36839
fig|539814.32.peg.2327	PTS IIA-like nitrogen-regulatory protein PtsN	0	PtsN	Sugar import	0
fig|539814.32.peg.2362	PTS system%2C glucose-specific IIB component (EC 2.7.1.69) / PTS system%2C glucose-specific IIC component	19.1813	PTSG	Sugar import	0.231421
fig|539814.32.peg.2363	Phosphoenolpyruvate-protein phosphotransferase of PTS system (EC 2.7.3.9)	67.2016	PTSP	Sugar import	0.810782
fig|539814.32.peg.2422	N-acetylglucosamine-6-phosphate deacetylase (EC 3.5.1.25)	124.833	NagA	Sugar metabolism	1.5061
fig|539814.32.peg.1515	Glucosamine--fructose-6-phosphate aminotransferase [isomerizing] (EC 2.6.1.16)	73.3816	GFAT	Sugar metabolism	0.885343
fig|539814.32.peg.1232	*IAP1	7.07794	IAP1	Inhibitors of apoptosis	0.0853948
fig|539814.32.peg.1287	*IAP2	11.2535	IAP2	Inhibitors of apoptosis	0.135773
fig|539814.32.peg.2040	*IAP3	0	IAP3	Inhibitors of apoptosis	0
fig|539814.32.peg.2634	*IAP4	12.7452	IAP4	Inhibitors of apoptosis	0.15377
fig|539814.32.peg.2964	*IAP5	13.8836	IAP5	Inhibitors of apoptosis	0.167505
fig|539814.32.peg.2969	*IAP6	7.25063	IAP6	Inhibitors of apoptosis	0.0874783
fig|539814.32.peg.3351	*IAP7	7.8354	IAP7	Inhibitors of apoptosis	0.0945335
fig|539814.32.peg.220	Preprotein translocase secY subunit (TC 3.A.5.1.1)	423.469	SecY	SEC system	5.10912
fig|539814.32.peg.713	Preprotein translocase subunit SecE (TC 3.A.5.1.1)	2036.39	SecE	SEC system	24.5689
fig|539814.32.peg.304	Preprotein translocase subunit SecG (TC 3.A.5.1.1)	863.947	SecG	SEC system	10.4235
fig|539814.32.peg.1994	Protein export cytoplasm protein SecA ATPase RNA helicase (TC 3.A.5.1.1)	100.949	SecA	SEC system	1.21794
fig|539814.32.peg.1487	Histidine permease YuiF	26.6062	YuiF	Peptides and amino acids import	0.321002
fig|539814.32.peg.3482	Serine transporter	27.7003	SERT	Peptides and amino acids import	0.334202
fig|539814.32.peg.2091	Methionine ABC transporter substrate-binding protein	140.491	MSBP	Peptides and amino acids import	1.69501
fig|539814.32.peg.1088	Putrescine transport ATP-binding protein PotG (TC 3.A.1.11.2)	15.7501	PotG	Peptides and amino acids import	0.190024
fig|539814.32.peg.1342	Putrescine ABC transporter putrescine-binding protein PotF (TC 3.A.1.11.2)	15.4137	PotF	Peptides and amino acids import	0.185965
fig|539814.32.peg.3301	Oligopeptide transport system permease protein OppB (TC 3.A.1.5.1)	10.7773	OppB	Peptides and amino acids import	0.130027
fig|539814.32.peg.3302	Oligopeptide transport system permease protein OppC (TC 3.A.1.5.1)	59.9622	OppC	Peptides and amino acids import	0.723439
fig|539814.32.peg.2879	Type IV pilin PilA	816.723	PilA	Type IV pili	9.8537
fig|539814.32.peg.2308	Type IV fimbrial assembly protein PilC	14.403	PilC	Type IV pili	0.173771
fig|539814.32.peg.108	Type IV pilus biogenesis protein PilQ	8.04759	PilQ	Type IV pili	0.0970936
fig|539814.32.peg.384	Twitching motility protein PilT	140.451	PilT	Type IV pili	1.69453
fig|539814.32.peg.3131	Late competence protein ComEA%2C DNA receptor	893.031	ComEA	Type IV pili	10.7744
fig|539814.32.peg.3232	DNA internalization-related competence protein ComEC/Rec2	16.1209	ComEC	Type IV pili	0.194497
fig|539814.32.peg.718	Competence protein F homolog%2C phosphoribosyltransferase domain%3B protein YhgH required for utilization of DNA as sole source of carbon and energy	0	ComF	Type IV pili	0
fig|539814.32.peg.1864	Single-stranded-DNA-specific exonuclease RecJ (EC 3.1.-.-)	19.6284	RecJ	Type IV pili	0.236815
fig|539814.32.peg.1675	Amidophosphoribosyltransferase (EC 2.4.2.14)	124.667	GPAT	Nucleotide de novo synthesis	1.5041
fig|539814.32.peg.481	Carbamoyl-phosphate synthase large chain (EC 6.3.5.5)	89.9668	CPSase	Nucleotide de novo synthesis	1.08544
fig|539814.32.peg.1663	CTP synthase (EC 6.3.4.2)	73.2533	CTPS	Nucleotide de novo synthesis	0.883795
fig|539814.32.peg.2912	Thymidylate synthase (EC 2.1.1.45)	162.4	TS	Nucleotide de novo synthesis	1.95934
fig|539814.32.peg.3760	Long-chain fatty acid transport protein	94.8708	FATP	Lipid import and metabolism	1.14461
fig|539814.32.peg.1556	Long-chain-fatty-acid--CoA ligase (EC 6.2.1.3)	20.137	LC-FACS	Lipid import and metabolism	0.242951
fig|539814.32.peg.616	Acyl-CoA dehydrogenase (EC 1.3.8.7)	103.725	ACAD	Lipid import and metabolism	1.25143
fig|539814.32.peg.1019	ATP synthase alpha chain (EC 3.6.3.14)	166.636	ATPα	Respiration	2.01045
fig|539814.32.peg.1188	Thioredoxin	775.238	THIO	Respiration	9.35319

## Sheet: Supplementary table 4
Supplementary information table 4
Subset of "Ca. E. childressi" factors extracted from the global bulk proteomic analysis (Supplementary information table 10) to inform the metabolic model (Fig. 2). ID, gene unique identifyer. Annotation, annotated function. Expression (TPM), expression level expressed in TPMs. Symbol in Fig.2, symbol of the gene in Figure 2. Cellular function, functional category assigned to each gene. Exp. q-va…
ID	Annotation	Symbol in Fig.2	Cellular function	Exp. q-value: Combined	H1423/002-N9% NSAF
fig|539814.32.peg.1838	RecA protein	NA	Housekeeping	Not detected in proteome	Not detected in proteome
fig|539814.32.peg.330	Type III secretion cytoplasmic LcrG inhibitor (LcrV%2Csecretion and targeting control protein%2C V antigen)	LcrV	T3SS needle apparatus	Not detected in proteome	Not detected in proteome
fig|539814.32.peg.269	Type III secretion host injection protein (YopB)	YopB	T3SS needle apparatus	Not detected in proteome	Not detected in proteome
fig|539814.32.peg.268	Type III secretion host injection and negative regulator protein (YopD)	YopD	T3SS needle apparatus	Not detected in proteome	Not detected in proteome
fig|539814.32.peg.3435	Chitinase (EC 3.2.1.14)	ChiA	T3SS-dependent secreted genes	0	0.0438981
fig|539814.32.peg.3333	putative virulence protein ipgD (Shigella flexneri plasmid pINV)	IpgD1	T3SS-dependent secreted genes	Not detected in proteome	Not detected in proteome
fig|539814.32.peg.3347	putative virulence protein ipgD (Shigella flexneri plasmid pINV)	IpgD2	T3SS-dependent secreted genes	Not detected in proteome	Not detected in proteome
fig|539814.32.peg.3477	Probable lipase	Lipase	T3SS-dependent secreted genes	Not detected in proteome	Not detected in proteome
fig|539814.32.peg.2327	PTS IIA-like nitrogen-regulatory protein PtsN	PtsN	Sugar import	Not detected in proteome	Not detected in proteome
fig|539814.32.peg.2362	PTS system%2C glucose-specific IIB component (EC 2.7.1.69) / PTS system%2C glucose-specific IIC component	PTSG	Sugar import	Not detected in proteome	Not detected in proteome
fig|539814.32.peg.2363	Phosphoenolpyruvate-protein phosphotransferase of PTS system (EC 2.7.3.9)	PTSP	Sugar import	0	0.000293781
fig|539814.32.peg.2422	N-acetylglucosamine-6-phosphate deacetylase (EC 3.5.1.25)	NagA	Sugar metabolism	Not detected in proteome	Not detected in proteome
fig|539814.32.peg.1515	Glucosamine--fructose-6-phosphate aminotransferase [isomerizing] (EC 2.6.1.16)	GFAT	Sugar metabolism	0	0.000390584
fig|539814.32.peg.1232	*IAP1	IAP1	Inhibitors of apoptosis	Not detected in proteome	Not detected in proteome
fig|539814.32.peg.1287	*IAP2	IAP2	Inhibitors of apoptosis	Not detected in proteome	Not detected in proteome
fig|539814.32.peg.2040	*IAP3	IAP3	Inhibitors of apoptosis	Not detected in proteome	Not detected in proteome
fig|539814.32.peg.2634	*IAP4	IAP4	Inhibitors of apoptosis	Not detected in proteome	Not detected in proteome
fig|539814.32.peg.2964	*IAP5	IAP5	Inhibitors of apoptosis	Not detected in proteome	Not detected in proteome
fig|539814.32.peg.2969	*IAP6	IAP6	Inhibitors of apoptosis	Not detected in proteome	Not detected in proteome
fig|539814.32.peg.3351	*IAP7	IAP7	Inhibitors of apoptosis	Not detected in proteome	Not detected in proteome
fig|539814.32.peg.220	Preprotein translocase secY subunit (TC 3.A.5.1.1)	SecY	SEC system	0	0.00216105
fig|539814.32.peg.713	Preprotein translocase subunit SecE (TC 3.A.5.1.1)	SecE	SEC system	Not detected in proteome	Not detected in proteome
fig|539814.32.peg.304	Preprotein translocase subunit SecG (TC 3.A.5.1.1)	SecG	SEC system	Not detected in proteome	Not detected in proteome
fig|539814.32.peg.1994	Protein export cytoplasm protein SecA ATPase RNA helicase (TC 3.A.5.1.1)	SecA	SEC system	0.005	0.00026182
fig|539814.32.peg.1487	Histidine permease YuiF	YuiF	Peptides and amino acids import	Not detected in proteome	Not detected in proteome
fig|539814.32.peg.3482	Serine transporter	SERT	Peptides and amino acids import	Not detected in proteome	Not detected in proteome
fig|539814.32.peg.2091	Methionine ABC transporter substrate-binding protein	MSBP	Peptides and amino acids import	Not detected in proteome	Not detected in proteome
fig|539814.32.peg.1088	Putrescine transport ATP-binding protein PotG (TC 3.A.1.11.2)	PotG	Peptides and amino acids import	Not detected in proteome	Not detected in proteome
fig|539814.32.peg.1342	Putrescine ABC transporter putrescine-binding protein PotF (TC 3.A.1.11.2)	PotF	Peptides and amino acids import	Not detected in proteome	Not detected in proteome
fig|539814.32.peg.3301	Oligopeptide transport system permease protein OppB (TC 3.A.1.5.1)	OppB	Peptides and amino acids import	Not detected in proteome	Not detected in proteome
fig|539814.32.peg.3302	Oligopeptide transport system permease protein OppC (TC 3.A.1.5.1)	OppC	Peptides and amino acids import	Not detected in proteome	Not detected in proteome
fig|539814.32.peg.2879	Type IV pilin PilA	PilA	Type IV pili	Not detected in proteome	Not detected in proteome
fig|539814.32.peg.2308	Type IV fimbrial assembly protein PilC	PilC	Type IV pili	Not detected in proteome	Not detected in proteome
fig|539814.32.peg.108	Type IV pilus biogenesis protein PilQ	PilQ	Type IV pili	Not detected in proteome	Not detected in proteome
fig|539814.32.peg.384	Twitching motility protein PilT	PilT	Type IV pili	0	0.00823941
fig|539814.32.peg.3131	Late competence protein ComEA%2C DNA receptor	ComEA	Type IV pili	Not detected in proteome	Not detected in proteome
fig|539814.32.peg.3232	DNA internalization-related competence protein ComEC/Rec2	ComEC	Type IV pili	Not detected in proteome	Not detected in proteome
fig|539814.32.peg.718	Competence protein F homolog%2C phosphoribosyltransferase domain%3B protein YhgH required for utilization of DNA as sole source of carbon and energy	ComF	Type IV pili	Not detected in proteome	Not detected in proteome
fig|539814.32.peg.1864	Single-stranded-DNA-specific exonuclease RecJ (EC 3.1.-.-)	RecJ	Type IV pili	Not detected in proteome	Not detected in proteome
fig|539814.32.peg.1675	Amidophosphoribosyltransferase (EC 2.4.2.14)	GPAT	Nucleotide de novo synthesis	0.002	0.000943589
fig|539814.32.peg.481	Carbamoyl-phosphate synthase large chain (EC 6.3.5.5)	CPSase	Nucleotide de novo synthesis	Not detected in proteome	Not detected in proteome
fig|539814.32.peg.1663	CTP synthase (EC 6.3.4.2)	CTPS	Nucleotide de novo synthesis	0.042	0.00263752
fig|539814.32.peg.2912	Thymidylate synthase (EC 2.1.1.45)	TS	Nucleotide de novo synthesis	Not detected in proteome	Not detected in proteome
fig|539814.32.peg.3760	Long-chain fatty acid transport protein	FATP	Lipid import and metabolism	Not detected in proteome	Not detected in proteome
fig|539814.32.peg.1556	Long-chain-fatty-acid--CoA ligase (EC 6.2.1.3)	LC-FACS	Lipid import and metabolism	0	0.000424699
fig|539814.32.peg.616	Acyl-CoA dehydrogenase (EC 1.3.8.7)	ACAD	Lipid import and metabolism	Not detected in proteome	Not detected in proteome
fig|539814.32.peg.1019	ATP synthase alpha chain (EC 3.6.3.14)	ATPα	Respiration	0	0.00880714
fig|539814.32.peg.1188	Thioredoxin	THIO	Respiration	0	0.0155869

## Sheet: Supplementary table 5
Supplementary information table 5
Essential amino acids from all genomes from the genera "Ca. Endonucleobacter" and Endozoicomonas analyzed in this study. The genomes generated in this study are highlighted in red. Genome, name of the bin analyzed. Accession number, accession number of each bin analyzed. Essential amino acids, amino acids which biosynthetic pathways were incomplete or absent.
Genome	Accession number	Essential amino acids
"Ca. Endonucleobacter puteoserpentis"*	GCA030674915.1	Val, Leu, Ile, Thr, Asn, Cys, Met, Tyr, Arg, His
"Ca. Endonucleobacter childressi"*	GCA030674875.1	Val, Leu, Ile, Thr, Asn, Cys, Met, Phe, Tyr, Arg, His
Endozoicomonas elysicola DSM22380 JOJP	GCA000710775.1	Asn
Endozoicomonas elysicola DSM22380 AREW	GCA000373945.1	Asn
Endozoicomonas montiporae LMG24815	GCA000722565.1	Asn
Endozoicomonas montiporae CL-33	GCA001583435.1	Asn
Endozoicomonas numazuensis DSM25634	GCA000722635.1	Tyr, Asn
Endozoicomonas arenosclerae ab112	GCA001562015.1	Asn, Tyr
Endozoicomonas arenosclerae E-MC227	GCA001562005.1	Asn
Endozoicomonas atrinae WP70	GCA001647025.2	Asn
Endozoicomonas ascidiicola AVMART05	GCA001646945.1	Asn
Endozoicomonas ascidiicola KASP37	GCA001646955.1	Asn
Endozoicomonas acroporae Acr-1	GCA010994335.1	Asn
Endozoicomonas acroporae Acr-5	GCA010994325.1	Asn
Endozoicomonas acroporae Acr-14	GCA002864045.1	Asn
Endozoicomonas sp. Ex Bugula neritia AB1	GCA001729985.1	Met
"Ca. Endozoicomonas cretensis"	GCA900299555.1
Endozoicomonas sp. OPT23	GCA009653635.1
Endozoicomonas sp.	GCA004762125.1	Tyr
Endozoicomonas sp.	GCA017744115.1	Glu, Phe, Sec, Tyr
Endozoicomonas sp.	GCA017744175.1	Glu, Phe, Sec, Tyr
Endozoicomonas sp. 4G	GCA023822025.1	Phe, Sec, Tyr
Endozoicomonas sp. ISHI1	GCA024606225.1	Glu, Phe, Sec, Tyr, Thr
Endozoicomonas sp. ONNA1	GCA024606325.1	Glu, Phe, Sec, Tyr, Thr
Endozoicomonas sp. ONNA2	GCA024606365.1	Glu, Phe, Pro, Sec, Tyr, Val
Endozoicomonas sp. SESOKO1	GCA024606265.1	Glu, Phe, Sec, Tyr
Endozoicomonas sp. SESOKO2	GCA024606245.1	Cys, Glu, Phe, Pro, Sec, Thr, Tyr
Endozoicomonas sp. HYOKKJBJMCCH1	GCA024509075.1	His, Ile, Leu, Thr, Trp, Tyr, Val
Endozoicomonas sp. Isolate W5Kt	GCA024509095.1	His, Ile, Leu, Thr, Trp, Tyr, Val
Endozoicomonas sp. SCSIOW0465	GCA023716865.1	Asp, Glu, Phe, Sec, Tyr
Endozoicomonas sp. YOMI1	GCA024606345.1	Glu, Phe, Sec, Tyr

## Sheet: Supplementary table 6
Supplementary information table 6
Oligonucleotide FISH probes used in this study. Name, published name of the probe. Target, bacterial taxa targeted by probe. Sequence, sequence of probe (5' - 3'). Dye, fluorophores attached to the probes. Reference, publication where probe sequence is published.
Name	Target	Sequence	Dye	Reference
EUB-I 338	Eubacteria	5’GCTGCCTCCCGTAGGAGT3’	2 x ATTO 647	Amann et al. 1990
BNIX64	"Ca. Endonucleobacter"	5’GCTAGACCTGTTACCGCT3’	2 x ATTO 550	Zielinski et al. 2009
EUK1995	Eukaryote	5’GGGCATCACAGACCTG’3	2 x ATTO 647	Giovannoni et al. 1988
BMARt_193	SOX symbiont	5'CGAAGGTCCTCCACTTTA'3	2 x ATTO 488	Duperron et al. 2006
BMARm_845	MOX symbiont	5'GCTCCGCCACTAAGCCTA'3	2 x ATTO 647	Duperron et al. 2006

## Sheet: Supplementary table 7
Supplementary information table 7
Subset of "Ca. E. childressi" genes extracted from the global LMD transcriptomic analysis (Supplementary information table 14) to inform the transcriptomic reconstruction of the infectious cycle (Fig. 3). ID, gene unique identifyer. Laser capture microdissection replicates (TPM), "Ca. E. childressi" expression expressed in TPMs (E1-3; Early stage libraries 1, 2 and 3) (M1-3; Mid stage libraries 1…
	Laser capture microdissection replicates (TPM)												Average per treatment (TPM)			Normalization to recA (TPM)
ID	E1	E2	E3	M1	M2	M3	L1	L2	L3	Annotation	Symbol in Fig.3	Cellular function	E-average	M-average	L-average	E	M	L
fig|539814.32.peg.1838	776.513	0	421.065	52.0475	175.154	82.1869	148.454	183.51	100.655	RecA protein	NA	Hosekeeping	399.193	103.129	144.206	NA	NA	NA
fig|539814.32.peg.330	0	293.597	0	0	131.133	0	108.056	171.736	319.701	Type III secretion cytoplasmic LcrG inhibitor (LcrV%2Csecretion and targeting control protein%2C V antigen)	LcrV	T3SS	97.8657	43.711	199.831	0.245159	0.423846	1.38573
fig|539814.32.peg.269	0	309.338	0	239.491	23.0273	18.0083	382.208	0	0	Type III secretion host injection protein (YopB)	YopB	T3SS	103.113	93.5089	127.403	0.258303	0.906713	0.883475
fig|539814.32.peg.268	0	116.409	0	0	0	0	177.494	9.0789	0	Type III secretion host injection and negative regulator protein (YopD)	YopD	T3SS	38.803	0	62.191	0.0972037	0	0.431264
fig|539814.32.peg.3435	3550.97	4008.61	3681.14	5716.95	4601.68	5404.21	5801.5	6149.91	6728.02	Chitinase (EC 3.2.1.14)	ChiA	T3SS	3746.91	5240.95	6226.48	9.38621	50.8191	43.1776
fig|539814.32.peg.3477	8718.85	7925.8	0	4675.21	786.667	307.604	3750.46	2163.51	2671.34	Probable lipase	Lipase	T3SS	5548.22	1923.16	2861.77	13.8986	18.648	19.845
fig|539814.32.peg.3333	228.101	230.392	206.146	50.9632	171.505	456.023	266.495	305.467	394.234	putative virulence protein ipgD (Shigella flexneri plasmid pINV)	IpgD1	T3SS	221.546	226.164	322.065	0.554986	2.19301	2.23336
fig|539814.32.peg.3347	178.03	0	0	268.489	0	141.321	120.543	84.1459	99.6512	putative virulence protein ipgD (Shigella flexneri plasmid pINV)	IpgD2	T3SS	59.3433	136.603	101.447	0.148658	1.32458	0.703483
fig|539814.32.peg.1232	0	0	0	106.204	0	67.0816	0	33.701	22.4061	*IAP1	IAP1	Apoptosis inhibition	0	57.7619	18.7024	0	0.560091	0.129692
fig|539814.32.peg.1287	33.078	0	44.8415	266.056	7.46125	58.3502	52.6989	76.2175	66.2651	*IAP2	IAP2	Apoptosis inhibition	25.9732	110.622	65.0605	0.0650642	1.07266	0.451163
fig|539814.32.peg.2040	0	0	0	0	0	0	7.2969	9.44649	0	*IAP3	IAP3	Apoptosis inhibition	0	0	5.58113	0	0	0.0387024
fig|539814.32.peg.2634	0	0	0	19.0616	0	200.664	45.3074	0	20.1073	*IAP4	IAP4	Apoptosis inhibition	0	73.2419	21.8049	0	0.710193	0.151206
fig|539814.32.peg.2964	0	0	0	83.276	20.7823	197.248	0	8.50001	50.9661	*IAP5	IAP5	Apoptosis inhibition	0	100.435	19.822	0	0.973877	0.137456
fig|539814.32.peg.2969	0	196.893	0	0	22.2322	22.9245	13.7321	8.95603	117.949	*IAP6	IAP6	Apoptosis inhibition	65.631	15.0522	46.879	0.164409	0.145955	0.325083
fig|539814.32.peg.3351	0	0	190.901	0	0	24.841	5.60879	12.4798	16.5945	*IAP7	IAP7	Apoptosis inhibition	63.6337	8.28033	11.561	0.159406	0.0802907	0.0801701
fig|539814.32.peg.220	975.94	3696.54	1323.01	3229.85	1155.72	1958.29	1166.13	1491.95	1753.84	Preprotein translocase secY subunit (TC 3.A.5.1.1)	SecY	SEC system	1998.5	2114.62	1470.64	5.00635	20.5045	10.1982
fig|539814.32.peg.713	0	1569.13	1403.99	0	467.226	2740.43	990.007	1529.73	854.317	Preprotein translocase subunit SecE (TC 3.A.5.1.1)	SecE	SEC system	991.04	1069.22	1124.68	2.48261	10.3677	7.79914
fig|539814.32.peg.304	0	3110.09	927.596	2522.51	154.344	2534.78	926.615	1819.2	1290.13	Preprotein translocase subunit SecG (TC 3.A.5.1.1)	SecG	SEC system	1345.9	1737.21	1345.32	3.37154	16.845	9.3291
fig|539814.32.peg.1994	899.179	480.819	573.625	921.769	417.578	401.207	665.712	409.373	710.556	Protein export cytoplasm protein SecA ATPase RNA helicase (TC 3.A.5.1.1)	SecA	SEC system	651.208	580.185	595.214	1.63131	5.62579	4.12751
fig|539814.32.peg.2362	434.477	0	117.798	203.853	352.81	0	256.112	128.348	81.9187	PTS system%2C glucose-specific IIB component (EC 2.7.1.69) / PTS system%2C glucose-specific IIC component	PTSG	Nutrient import and metabolism	184.092	185.554	155.46	0.46116	1.79924	1.07804
fig|539814.32.peg.2422	145.499	440.884	591.729	731.432	984.587	1462.98	730.186	369.641	368.634	N-acetylglucosamine-6-phosphate deacetylase (EC 3.5.1.25)	NagA	Nutrient import and metabolism	392.704	1059.67	489.487	0.983746	10.2751	3.39435
fig|539814.32.peg.1515	165.891	0	224.887	361.375	187.096	234.108	105.717	274.43	337.217	Glucosamine--fructose-6-phosphate aminotransferase [isomerizing] (EC 2.6.1.16)	GFAT	Nutrient import and metabolism	130.259	260.86	239.121	0.326307	2.52944	1.65819
fig|539814.32.peg.3760	233.368	0	210.906	84.1023	251.844	754.718	317.3	475.724	453.754	Long-chain fatty acid transport protein	FATP	Nutrient import and metabolism	148.091	363.555	415.593	0.370977	3.52523	2.88193
fig|539814.32.peg.1556	0	0	247.892	0	123.741	0	80.1155	172.859	226.26	Long-chain-fatty-acid--CoA ligase (EC 6.2.1.3)	LC-FACS	Nutrient import and metabolism	82.6307	41.247	159.745	0.206994	0.399954	1.10775
fig|539814.32.peg.616	426.855	388.029	0	114.444	423.648	451.787	129.21	221.929	301.806	Acyl-CoA dehydrogenase (EC 1.3.8.7)	ACAD	Nutrient import and metabolism	271.628	329.96	217.648	0.680443	3.19947	1.50928
fig|539814.32.peg.1487	0	185.863	0	41.1132	27.6714	843.969	68.4052	79.7265	216.844	Histidine permease YuiF	YuiF	Nutrient import and metabolism	61.9543	304.251	121.659	0.155199	2.95019	0.843642
fig|539814.32.peg.3482	128.057	582.044	0	171.666	202.195	0	673.252	68.0918	211.264	Serine transporter	SERT	Nutrient import and metabolism	236.7	124.62	317.536	0.592948	1.20839	2.20196
fig|539814.32.peg.2091	0	687.596	0	0	0	1280.92	560.356	335.167	334.254	Methionine ABC transporter substrate-binding protein	MSBP	Nutrient import and metabolism	229.199	426.973	409.926	0.574156	4.14017	2.84263
fig|539814.32.peg.2879	1068.18	3236.73	724.026	715.971	6866.89	659.499	3786.48	2019.5	2139.88	Type IV pilin PilA	PilA	Type IV pili	1676.31	2747.45	2648.62	4.19926	26.6408	18.3669
fig|539814.32.peg.2308	0	0	181.007	0	0	47.1071	648.807	23.666	125.875	Type IV fimbrial assembly protein PilC	PilC	Type IV pili	60.3357	15.7024	266.116	0.151144	0.152259	1.84538
fig|539814.32.peg.108	0	219.349	0	72.7805	32.6568	127.695	841.893	0	0	Type IV pilus biogenesis protein PilQ	PilQ	Type IV pili	73.1163	77.7108	280.631	0.183161	0.753526	1.94604
fig|539814.32.peg.384	330.531	250.389	1120.19	1883.14	260.947	1603.42	1395.47	800.656	1168.5	Twitching motility protein PilT	PilT	Type IV pili	567.037	1249.17	1121.54	1.42046	12.1126	7.77734

## Sheet: Supplementary table 8
Supplementary information table 8
Subset of G. childressi genes extracted from the global LMD transcriptomic analysis (Supplementary information table 15) to inform the transcriptomic reconstruction of the infectious cycle (Fig. 3). ID, gene unique identifyer. Annotation, annotated function. Symbol in Fig.3, symbol of the G. childressi gene in Figure 3. Cellular function, functional category asigned to each gene. Average log2 cha…
				Average Log2 changes between stages
ID	Annotation	Symbol in Fig.3	Cellular function	E_vs_NI	M_vs_E	L_vs_M
TRINITY_DN33165_c7_g3_i2	Perilipin-2	PLIN2	Lipid droplet synthesis	3.7462	-0.367039	1.36342
TRINITY_DN33271_c3_g7_i2	Fatty acid synthase	FAS	Lipid droplet synthesis	2.90584	0.0317258	0.682437
TRINITY_DN37954_c5_g2_i1	Glycerol-3-phosphate acyltransferase 3	GPAT	Lipid droplet synthesis	-1.02897	1.19018	-1.69657
TRINITY_DN23084_c0_g1_i1	1-acyl-sn-glycerol-3-phosphate acyltransferase alpha (AGPAT)	AGPAT	Lipid droplet synthesis	-0.183961	3.02036	-2.46572
TRINITY_DN26157_c0_g1_i2	Phosphatidate phosphatase LPIN2 (PAP)	PAP	Lipid droplet synthesis	4.20616	1.2276	-0.0891892
TRINITY_DN28572_c0_g1_i1	Diacylglycerol O-acyltransferase 1	DGAT	Lipid droplet synthesis	2.39093	1.12062	-3.07609
TRINITY_DN27671_c0_g1_i2	Sugar transporter SWEET1	SWEET	Nutrient import	2.42876	1.68292	-2.00225
TRINITY_DN36387_c2_g1_i1	sodium-coupled neutral amino acid transporter 9	SCNA	Nutrient import	-0.422061	-1.02575	-1.30586
TRINITY_DN32750_c0_g1_i1	Neutral and basic amino acid transport protein rBAT	rBAT	Nutrient import	5.93986	-0.0680753	0.0896619
TRINITY_DN39068_c2_g3_i2	Pyruvate kinase PKM	PKM	Metabolism	3.70255	-0.163002	1.7531
TRINITY_DN1665_c0_g1_i1	ATP synthase subunit alpha, mitochondrial	ATPα	Metabolism	-0.188	0.11441	0.728726
TRINITY_DN36128_c6_g1_i1	ATP synthase subunit beta, mitochondrial	ATPβ	Metabolism	4.90749	1.84215	-0.981356
TRINITY_DN39807_c0_g2_i1	Chitobiase	CTBS	Metabolism	3.83249	0.277445	-0.299527
TRINITY_DN39009_c1_g1_i1	N-acetylglucosamine-6-phosphate deacetylase	NagA	Metabolism	0	1.09949	0.958108
TRINITY_DN38538_c4_g3_i1	Glutamine--fructose-6-phosphate aminotransferase [isomerizing] 2	GFAT	Metabolism	-0.520526	0.262718	0.122125
TRINITY_DN35359_c2_g2_i2	ATP-dependent 6-phosphofructokinase	PFK-1	Metabolism	-2.02762	3.04209	1.45805
TRINITY_DN35181_c3_g1_i1	Fructose-bisphosphate aldolase	FBPA	Metabolism	2.45471	-0.910749	0.706554
TRINITY_DN32232_c4_g1_i3	Glycerol-3-phosphate dehydrogenase	GPDH	Metabolism	1.91037	2.19826	-0.955276
TRINITY_DN32671_c4_g1_i1	Caspase-2 isoform 1	CASP2-i1	Apoptosis	0.555181	0.471042	0.869713
TRINITY_DN15105_c0_g1_i1	Caspase-2 isoform 2	CASP2-i2	Apoptosis	0.555181	0.471042	0.869713
TRINITY_DN32737_c7_g2_i3	Caspase-2 isoform 3	CASP2-i3	Apoptosis	1.62391	-2.46403	3.84444
TRINITY_DN40246_c7_g1_i8	Caspase-2 isoform 4	CASP2-i4	Apoptosis	0.743472	-2.73278	0.672016
TRINITY_DN37875_c1_g1_i6	Caspase-2 isoform 5	CASP2-i5	Apoptosis	1.47954	-3.8801	1.06678
TRINITY_DN37875_c1_g1_i9	Caspase-2 isoform 6	CASP2-i6	Apoptosis	-1.23063	-0.344668	3.39896
TRINITY_DN36218_c2_g1_i2	Caspase-2 isoform 7	CASP2-i7	Apoptosis	-0.75268	0.0387881	1.61475
TRINITY_DN37875_c1_g1_i1	Caspase-2 isoform 8	CASP2-i8	Apoptosis	-0.0346083	-2.23454	3.67035
TRINITY_DN37875_c1_g1_i3	Caspase-2 isoform 9	CASP2-i9	Apoptosis	4.15043	-1.38912	0.589413
TRINITY_DN37875_c1_g1_i4	Caspase-2 isoform 10	CASP2-i10	Apoptosis	-4.1468	3.86514	-0.739249
TRINITY_DN38931_c0_g3_i2	Caspase-2 isoform 11	CASP2-i11	Apoptosis	1.94629	0.275615	-3.00411
TRINITY_DN40246_c7_g1_i5	Caspase-2 isoform 12	CASP2-i12	Apoptosis	-3.10135	1.14536	-1.95839
TRINITY_DN40246_c7_g1_i9	Caspase-2 isoform 13	CASP2-i13	Apoptosis	-0.46815	2.08235	-1.73762
TRINITY_DN37875_c1_g1_i5	Caspase-2 isoform 14	CASP2-i14	Apoptosis	-0.790099	0.704563	-0.436844
TRINITY_DN33651_c10_g1_i2	Caspase-2 isoform 15	CASP2-i15	Apoptosis	1.62649	-0.644548	-2.40667
TRINITY_DN38344_c6_g6_i1	Nesprin-1	SYNE1	Apoptosis	1.43347	0.513547	0.0381548

## Sheet: Supplementary table 9
Supplementary information table 9
"Ca. E. childressi" bulk transcriptomic analysis. ID, gene unique identifyer. Length, length of the gene. Eff_length, effective length. Est_count, estimated counts. TPM, expression in TPMs. Annotation, annotated function.
ID	Length	Eff_length	Est_counts	TPM	Annotation
fig|539814.32.peg.1	294	132.537	2.72879	312.04	Molybdenum ABC transporter%2C periplasmic molybdenum-binding protein ModA (TC 3.A.1.8.1)
fig|539814.32.peg.2	480	300.919	0	0	serine/threonine protein kinase
fig|539814.32.peg.3	198	65.3981	0	0	serine/threonine protein kinase
fig|539814.32.peg.4	2526	2345.26	0.942407	6.09009	hypothetical protein
fig|539814.32.peg.5	4311	4130.26	23.1562	84.9702	hypothetical protein
fig|539814.32.peg.6	366	192.858	0	0	hypothetical protein
fig|539814.32.peg.7	135	26.3745	0	0	hypothetical protein
fig|539814.32.peg.8	3903	3722.26	8	32.5731	Phosphoribosylformylglycinamidine synthase%2C synthetase subunit (EC 6.3.5.3) / Phosphoribosylformylglycinamidine synthase%2C glutamine amidotransferase subunit (EC 6.3.5.3)
fig|539814.32.peg.9	489	309.63	2	97.8958	tRNA-specific adenosine-34 deaminase (EC 3.5.4.-)
fig|539814.32.peg.10	168	45.6957	0	0	hypothetical protein
fig|539814.32.peg.11	1239	1058.26	2	28.6426	Membrane-bound lytic murein transglycosylase B precursor (EC 3.2.1.-)
fig|539814.32.peg.12	117	17.1867	0	0	hypothetical protein
fig|539814.32.peg.13	189	59.6732	0	0	hypothetical protein
fig|539814.32.peg.14	354	182.35	0	0	Potassium channel protein
fig|539814.32.peg.15	1572	1391.26	0	0	ABC transporter ATP-binding protein uup
fig|539814.32.peg.16	114	15.8212	0	0	hypothetical protein
fig|539814.32.peg.17	183	55.7292	0	0	hypothetical protein
fig|539814.32.peg.18	141	29.5691	0	0	hypothetical protein
fig|539814.32.peg.19	564	383.824	0	0	Electron transport complex protein RnfA
fig|539814.32.peg.20	597	416.444	2	72.7863	Electron transport complex protein RnfB
fig|539814.32.peg.21	1965	1784.26	0	0	Electron transport complex protein RnfC
fig|539814.32.peg.22	1071	890.263	0	0	Electron transport complex protein RnfD
fig|539814.32.peg.23	702	521.263	0	0	Electron transport complex protein RnfG
fig|539814.32.peg.24	726	545.263	2	55.5905	Electron transport complex protein RnfE
fig|539814.32.peg.25	804	623.263	1	24.3167	hypothetical protein
fig|539814.32.peg.26	810	629.263	0	0	hypothetical protein
fig|539814.32.peg.27	1284	1103.26	2	27.4744	Phosphoribosylamine--glycine ligase (EC 6.3.4.13)
fig|539814.32.peg.28	123	20.098	0	0	hypothetical protein
fig|539814.32.peg.29	711	530.263	0	0	Sulfate transporter%2C CysZ-type
fig|539814.32.peg.30	132	24.6424	0	0	Mobile element protein
fig|539814.32.peg.31	321	153.99	0	0	Bis(5'-nucleosyl)-tetraphosphatase (asymmetrical) (EC 3.6.1.17)
fig|539814.32.peg.32	948	767.263	5	98.7648	Hemolysins and related proteins containing CBS domains
fig|539814.32.peg.33	1299	1118.26	0	0	Lipid IVA 3-deoxy-D-manno-octulosonic acid transferase (EC 2.4.99.12) [often with (EC 2.4.99.13) also]
fig|539814.32.peg.34	255	103.452	0	0	hypothetical protein
fig|539814.32.peg.35	276	118.798	0	0	Mobile element protein
fig|539814.32.peg.36	324	156.398	0	0	hypothetical protein
fig|539814.32.peg.37	963	782.263	0	0	hypothetical protein
fig|539814.32.peg.38	225	82.7296	0	0	hypothetical protein
fig|539814.32.peg.39	1659	1478.26	5	51.2619	putative non-ribosomal peptide synthetase
fig|539814.32.peg.40	144	31.3017	0	0	Long-chain fatty acid transport protein
fig|539814.32.peg.41	138	27.9532	0	0	hypothetical protein
fig|539814.32.peg.42	147	32.9506	0	0	hypothetical protein
fig|539814.32.peg.43	1032	851.263	6	106.823	Proline iminopeptidase (EC 3.4.11.5)
fig|539814.32.peg.44	255	103.452	0	0	hypothetical protein
fig|539814.32.peg.45	1836	1655.26	21	192.278	GTP-binding protein TypA/BipA
fig|539814.32.peg.46	1875	1694.26	1	8.94532	Lipid A export ATP-binding/permease protein MsbA
fig|539814.32.peg.47	1485	1304.26	14	162.682	ADP-heptose synthase (EC 2.7.-.-) / D-glycero-beta-D-manno-heptose 7-phosphate kinase
fig|539814.32.peg.48	756	575.263	0	0	4'-phosphopantetheinyl transferase entD (EC 2.7.8.-)
fig|539814.32.peg.49	666	485.263	0	0	hypothetical protein
fig|539814.32.peg.50	1254	1073.26	0	0	hypothetical protein
fig|539814.32.peg.51	168	45.6957	0	0	hypothetical protein
fig|539814.32.peg.52	342	171.67	1	88.2842	hypothetical protein
fig|539814.32.peg.53	141	29.5691	0	0	hypothetical protein
fig|539814.32.peg.54	129	22.9206	0	0	hypothetical protein
fig|539814.32.peg.55	813	632.263	0	0	hypothetical protein
fig|539814.32.peg.56	603	422.4	1	35.88	hypothetical protein
fig|539814.32.peg.57	135	26.3745	0	0	hypothetical protein
fig|539814.32.peg.58	1254	1073.26	4	56.4846	hypothetical protein
fig|539814.32.peg.59	603	422.4	24	861.121	Alkyl hydroperoxide reductase subunit C-like protein
fig|539814.32.peg.60	339	169.026	1	89.665	Glutaredoxin-related protein
fig|539814.32.peg.61	153	36.7123	0	0	hypothetical protein
fig|539814.32.peg.62	1791	1610.26	0	0	ABC transporter%2C periplasmic substrate-binding protein
fig|539814.32.peg.63	270	114.482	0	0	Ferredoxin
fig|539814.32.peg.64	1131	950.263	8	127.592	Ribonucleotide reductase of class Ia (aerobic)%2C beta subunit (EC 1.17.4.1)
fig|539814.32.peg.65	2271	2090.26	14	101.509	Ribonucleotide reductase of class Ia (aerobic)%2C alpha subunit (EC 1.17.4.1)
fig|539814.32.peg.66	198	65.3981	0	0	hypothetical protein
fig|539814.32.peg.67	1761	1580.26	7	67.1344	Formate--tetrahydrofolate ligase (EC 6.3.4.3)
fig|539814.32.peg.68	153	36.7123	0	0	Mobile element protein
fig|539814.32.peg.69	144	31.3017	0	0	Mobile element protein
fig|539814.32.peg.70	435	257.33	0	0	hypothetical protein
fig|539814.32.peg.71	924	743.263	0	0	Aspartate carbamoyltransferase (EC 2.1.3.2)
fig|539814.32.peg.72	126	21.516	0	0	hypothetical protein
fig|539814.32.peg.73	966	785.263	0	0	hypothetical protein
fig|539814.32.peg.74	726	545.263	0	0	hypothetical protein
fig|539814.32.peg.75	795	614.263	0	0	hypothetical protein
fig|539814.32.peg.76	1143	962.263	3	47.2502	hypothetical protein
fig|539814.32.peg.77	873	692.263	1	21.893	ATPase%2C AFG1 family
fig|539814.32.peg.78	483	303.759	15	748.408	hypothetical protein
fig|539814.32.peg.79	951	770.263	3	59.0281	Thioredoxin reductase (EC 1.8.1.9)
fig|539814.32.peg.80	120	18.5371	0	0	hypothetical protein
fig|539814.32.peg.81	120	18.5371	0	0	hypothetical protein
fig|539814.32.peg.82	417	240.087	2	126.252	FIG136845: Rhodanese-related sulfurtransferase
fig|539814.32.peg.83	192	61.7015	2	491.259	Glutaredoxin 3 (Grx3)
fig|539814.32.peg.84	471	292.107	10	518.841	Protein export cytoplasm chaperone protein (SecB%2C maintains protein to be exported in unfolded state)
fig|539814.32.peg.85	360	187.745	2	161.45	tRNA (cytidine(34)-2'-O)-methyltransferase (EC 2.1.1.207)
fig|539814.32.peg.86	117	17.1867	0	0	hypothetical protein
fig|539814.32.peg.87	132	24.6424	1	615.026	hypothetical protein
fig|539814.32.peg.88	252	101.34	0	0	hypothetical protein
fig|539814.32.peg.89	114	15.8212	0	0	hypothetical protein
fig|539814.32.peg.90	222	80.5817	0	0	Mobile element protein
fig|539814.32.peg.91	261	107.733	0	0	Mobile element protein
fig|539814.32.peg.92	126	21.516	0	0	Mobile element protein
fig|539814.32.peg.93	270	114.482	7	926.694	SSU ribosomal protein S20p
fig|539814.32.peg.94	135	26.3745	0	0	hypothetical protein
fig|539814.32.peg.95	1005	824.263	7	128.709	Glutamate 5-kinase (EC 2.7.2.11) / RNA-binding C-terminal domain PUA
fig|539814.32.peg.96	1053	872.263	13	225.877	GTP-binding protein Obg
fig|539814.32.peg.97	258	105.764	3	429.891	LSU ribosomal protein L27p
fig|539814.32.peg.98	312	146.529	10	1034.31	LSU ribosomal protein L21p
fig|539814.32.peg.99	126	21.516	0	0	hypothetical protein
fig|539814.32.peg.100	909	728.263	2	41.6216	Octaprenyl diphosphate synthase (EC 2.5.1.90)
fig|539814.32.peg.101	1587	1406.26	1	10.7773	Peptide chain release factor 3
fig|539814.32.peg.102	1062	881.263	4	68.7909	Uroporphyrinogen III decarboxylase (EC 4.1.1.37)
fig|539814.32.peg.103	1488	1307.26	9	104.341	Glutamate synthase [NADPH] small chain (EC 1.4.1.13)
fig|539814.32.peg.104	4458	4277.26	13	46.0632	Glutamate synthase [NADPH] large chain (EC 1.4.1.13)
fig|539814.32.peg.105	1086	905.263	2	33.4836	3-dehydroquinate synthase (EC 4.2.3.4)
fig|539814.32.peg.106	540	359.981	2	84.2028	Shikimate kinase I (EC 2.7.1.71)
fig|539814.32.peg.107	162	42.0447	0	0	hypothetical protein
fig|539814.32.peg.108	2064	1883.26	1	8.04759	Type IV pilus biogenesis protein PilQ
fig|539814.32.peg.109	528	347.981	0	0	Type IV pilus biogenesis protein PilP
fig|539814.32.peg.110	618	437.31	1	34.6567	Type IV pilus biogenesis protein PilO
fig|539814.32.peg.111	558	377.904	0	0	Type IV pilus biogenesis protein PilN
fig|539814.32.peg.112	1209	1028.26	1	14.7391	Type IV pilus biogenesis protein PilM
fig|539814.32.peg.113	150	34.8068	0	0	Mobile element protein
fig|539814.32.peg.114	2469	2288.26	6	39.7395	Multimodular transpeptidase-transglycosylase (EC 2.4.1.129) (EC 3.4.-.-)
fig|539814.32.peg.115	1674	1493.26	0	0	Small-conductance mechanosensitive channel
fig|539814.32.peg.116	2166	1985.26	5	38.1706	Polyphosphate kinase (EC 2.7.4.1)
fig|539814.32.peg.117	144	31.3017	0	0	hypothetical protein
fig|539814.32.peg.118	930	749.263	3	60.6825	Porphobilinogen synthase (EC 4.2.1.24)
fig|539814.32.peg.119	681	500.263	0	0	COG0398: uncharacterized membrane protein / PF00070 family%2C FAD-dependent NAD(P)-disulphide oxidoreductase
fig|539814.32.peg.120	891	710.263	0	0	Tyrosine recombinase XerC
fig|539814.32.peg.121	723	542.263	1	27.949	Protein of unknown function DUF484
fig|539814.32.peg.122	840	659.263	1	22.9889	Diaminopimelate epimerase (EC 5.1.1.7)
fig|539814.32.peg.123	1263	1082.26	5	70.0187	Diaminopimelate decarboxylase (EC 4.1.1.20)
fig|539814.32.peg.124	1182	1001.26	4	60.5464	outer membrane porin%2C putative
fig|539814.32.peg.125	1038	857.263	9	159.113	FIG014328: hypothetical protein
fig|539814.32.peg.126	333	164.003	0	0	Translation initiation factor SUI1-related protein
fig|539814.32.peg.127	216	76.7341	0	0	Mobile element protein
fig|539814.32.peg.128	165	43.7502	0	0	hypothetical protein
fig|539814.32.peg.129	867	686.263	7	154.591	hypothetical protein
fig|539814.32.peg.130	1263	1082.26	4	56.0149	NADP-dependent malic enzyme (EC 1.1.1.40)
fig|539814.32.peg.131	177	51.681	4	1173.02	LSU ribosomal protein L31p
fig|539814.32.peg.132	2262	2081.26	1	7.28198	Helicase PriA essential for oriC/DnaA-independent DNA replication
fig|539814.32.peg.133	768	587.263	4	103.23	hypothetical protein
fig|539814.32.peg.134	699	518.263	0	0	Ribosomal RNA small subunit methyltransferase E (EC 2.1.1.-)
fig|539814.32.peg.135	258	105.764	0	0	hypothetical protein
fig|539814.32.peg.136	156	38.4033	1	394.646	hypothetical protein
fig|539814.32.peg.137	1362	1181.26	0	0	*BIR protein 1
fig|539814.32.peg.138	354	182.35	0	0	hypothetical protein
fig|539814.32.peg.139	117	17.1867	0	0	hypothetical protein
fig|539814.32.peg.140	300	137.052	0	0	hypothetical protein
fig|539814.32.peg.141	144	31.3017	0	0	hypothetical protein
fig|539814.32.peg.142	4482	4301.26	2.80833	9.89528	hypothetical protein
fig|539814.32.peg.143	4056	3875.26	3.08181	12.0526	hypothetical protein
fig|539814.32.peg.144	3969	3788.26	0	0	hypothetical protein
fig|539814.32.peg.145	4131	3950.26	3.26943	12.5436	hypothetical protein
fig|539814.32.peg.146	4059	3878.26	5.35816	20.939	hypothetical protein
fig|539814.32.peg.147	4272	4091.26	1.4604	5.40992	hypothetical protein
fig|539814.32.peg.148	2610	2429.26	0	0	hypothetical protein
fig|539814.32.peg.149	228	84.8539	0	0	hypothetical protein
fig|539814.32.peg.150	120	18.5371	0	0	hypothetical protein
fig|539814.32.peg.151	129	22.9206	0	0	hypothetical protein
fig|539814.32.peg.152	156	38.4033	0	0	hypothetical protein
fig|539814.32.peg.153	486	306.695	0	0	serine/threonine protein kinase
fig|539814.32.peg.154	2964	2783.26	0	0	hypothetical protein
fig|539814.32.peg.155	138	27.9532	0	0	hypothetical protein
fig|539814.32.peg.156	348	177.017	0	0	hypothetical protein
fig|539814.32.peg.157	2169	1988.26	0	0	hypothetical protein
fig|539814.32.peg.158	969	788.263	0	0	hypothetical protein
fig|539814.32.peg.159	774	593.263	0	0	Molybdenum ABC transporter%2C periplasmic molybdenum-binding protein ModA (TC 3.A.1.8.1)
fig|539814.32.peg.160	4119	3938.26	0	0	hypothetical protein
fig|539814.32.peg.161	4050	3869.26	0	0	hypothetical protein
fig|539814.32.peg.162	621	440.31	1	34.4206	hypothetical protein
fig|539814.32.peg.163	126	21.516	1	704.394	hypothetical protein
fig|539814.32.peg.164	1659	1478.26	4	41.0095	Glucose-6-phosphate isomerase (EC 5.3.1.9)
fig|539814.32.peg.165	1557	1376.26	8	88.0978	2%2C3-bisphosphoglycerate-independent phosphoglycerate mutase (EC 5.4.2.1)
fig|539814.32.peg.166	174	49.6983	0	0	hypothetical protein
fig|539814.32.peg.167	957	776.263	0	0	hypothetical protein
fig|539814.32.peg.168	2172	1991.26	2	15.2222	hypothetical protein
fig|539814.32.peg.169	117	17.1867	0	0	hypothetical protein
fig|539814.32.peg.170	132	24.6424	0	0	hypothetical protein
fig|539814.32.peg.171	2307	2126.26	0	0	hypothetical protein
fig|539814.32.peg.172	11751	11570.3	5	6.54943	DNA double-strand break repair Rad50 ATPase
fig|539814.32.peg.173	819	638.263	0	0	hypothetical protein
fig|539814.32.peg.174	120	18.5371	0	0	hypothetical protein
fig|539814.32.peg.175	528	347.981	1	43.5533	hypothetical protein
fig|539814.32.peg.176	1383	1202.26	0	0	hypothetical protein
fig|539814.32.peg.177	234	88.8452	0	0	hypothetical protein
fig|539814.32.peg.178	465	286.383	0	0	hypothetical protein
fig|539814.32.peg.179	885	704.263	0	0	4-hydroxybenzoate polyprenyltransferase (EC 2.5.1.39)
fig|539814.32.peg.180	495	315.465	1	48.0425	Chorismate--pyruvate lyase (EC 4.1.3.40)
fig|539814.32.peg.181	546	365.981	0	0	Mobile element protein
fig|539814.32.peg.182	168	45.6957	0	0	Rubredoxin
fig|539814.32.peg.183	132	24.6424	0	0	hypothetical protein
fig|539814.32.peg.184	1740	1559.26	4	38.8792	Arginyl-tRNA synthetase (EC 6.1.1.19)
fig|539814.32.peg.185	123	20.098	0	0	hypothetical protein
fig|539814.32.peg.186	150	34.8068	0	0	hypothetical protein
fig|539814.32.peg.187	597	416.444	1	36.3932	Cell division protein
fig|539814.32.peg.188	114	15.8212	0	0	hypothetical protein
fig|539814.32.peg.189	543	362.981	1	41.7534	ATP-dependent protease HslV (EC 3.4.25.-)
fig|539814.32.peg.190	1389	1208.26	6	75.2604	ATP-dependent hsl protease ATP-binding subunit HslU
fig|539814.32.peg.191	270	114.482	0	0	Mobile element protein
fig|539814.32.peg.192	378	203.684	1	74.4079	FIG028220: hypothetical protein co-occurring with HEAT repeat protein
fig|539814.32.peg.193	123	20.098	0	0	hypothetical protein
fig|539814.32.peg.194	762	581.263	0	0	Ubiquinone/menaquinone biosynthesis methyltransferase UbiE (EC 2.1.1.-) @ 2-heptaprenyl-1%2C4-naphthoquinone methyltransferase (EC 2.1.1.163)
fig|539814.32.peg.195	657	476.263	1	31.8222	Protein YigP (COG3165) clustered with ubiquinone biosynthetic genes
fig|539814.32.peg.196	1593	1412.26	4	42.9261	Ubiquinone biosynthesis monooxygenase UbiB
fig|539814.32.peg.197	213	74.8449	1	202.495	Twin-arginine translocation protein TatA
fig|539814.32.peg.198	372	198.183	0	0	Twin-arginine translocation protein TatB
fig|539814.32.peg.199	747	566.263	0	0	Twin-arginine translocation protein TatC
fig|539814.32.peg.200	321	153.99	10	984.205	SSU ribosomal protein S10p (S20e)
fig|539814.32.peg.201	615	434.31	27	942.194	LSU ribosomal protein L3p (L3e)
fig|539814.32.peg.202	603	422.4	11	394.68	LSU ribosomal protein L4p (L1e)
fig|539814.32.peg.203	297	134.791	8	899.506	LSU ribosomal protein L23p (L23Ae)
fig|539814.32.peg.204	828	647.263	22	515.132	LSU ribosomal protein L2p (L8e)
fig|539814.32.peg.205	279	121.134	4	500.463	SSU ribosomal protein S19p (S15e)
fig|539814.32.peg.206	339	169.026	8	717.32	LSU ribosomal protein L22p (L17e)
fig|539814.32.peg.207	708	527.263	12	344.93	SSU ribosomal protein S3p (S3e)
fig|539814.32.peg.208	414	237.214	6	383.342	LSU ribosomal protein L16p (L10e)
fig|539814.32.peg.209	192	61.7015	1	245.63	LSU ribosomal protein L29p (L35e)
fig|539814.32.peg.210	264	109.893	5	689.566	SSU ribosomal protein S17p (S11e)
fig|539814.32.peg.211	369	195.418	22	1706.22	LSU ribosomal protein L14p (L23e)
fig|539814.32.peg.212	315	148.895	11	1119.67	LSU ribosomal protein L24p (L26e)
fig|539814.32.peg.213	429	251.384	12	723.47	LSU ribosomal protein L5p (L11e)
fig|539814.32.peg.214	306	141.645	6	641.989	SSU ribosomal protein S14p (S29e) @ SSU ribosomal protein S14p (S29e)%2C zinc-independent
fig|539814.32.peg.215	393	217.332	19	1324.97	SSU ribosomal protein S8p (S15Ae)
fig|539814.32.peg.216	534	353.981	22	941.931	LSU ribosomal protein L6p (L9e)
fig|539814.32.peg.217	354	182.35	11	914.248	LSU ribosomal protein L18p (L5e)
fig|539814.32.peg.218	507	327.262	23	1065.14	SSU ribosomal protein S5p (S2e)
fig|539814.32.peg.219	450	271.825	19	1059.35	LSU ribosomal protein L15p (L27Ae)
fig|539814.32.peg.220	1326	1145.26	32	423.469	Preprotein translocase secY subunit (TC 3.A.5.1.1)
fig|539814.32.peg.221	132	24.6424	0	0	hypothetical protein
fig|539814.32.peg.222	357	185.05	14	1146.61	SSU ribosomal protein S13p (S18e)
fig|539814.32.peg.223	390	214.447	23	1625.49	SSU ribosomal protein S11p (S14e)
fig|539814.32.peg.224	621	440.31	15	516.308	SSU ribosomal protein S4p (S9e)
fig|539814.32.peg.225	909	728.263	23	478.648	DNA-directed RNA polymerase alpha subunit (EC 2.7.7.6)
fig|539814.32.peg.226	429	251.384	12	723.47	LSU ribosomal protein L17p
fig|539814.32.peg.227	261	107.733	0	0	Mobile element protein
fig|539814.32.peg.228	156	38.4033	0	0	Mobile element protein
fig|539814.32.peg.229	432	254.33	0	0	Mobile element protein
fig|539814.32.peg.230	192	61.7015	0	0	Mobile element protein
fig|539814.32.peg.231	585	404.532	0	0	Mobile element protein
fig|539814.32.peg.232	2025	1844.26	1	8.21777	ATP-dependent DNA helicase Rep
fig|539814.32.peg.233	609	428.31	1	35.3849	Multiple antibiotic resistance protein marC
fig|539814.32.peg.234	123	20.098	0	0	hypothetical protein
fig|539814.32.peg.235	564	383.824	0	0	hypothetical protein
fig|539814.32.peg.236	546	365.981	2	82.8224	hypothetical protein
fig|539814.32.peg.237	183	55.7292	0	0	hypothetical protein
fig|539814.32.peg.238	120	18.5371	0	0	hypothetical protein
fig|539814.32.peg.239	774	593.263	2	51.0927	Alpha-fimbriae chaperone protein
fig|539814.32.peg.240	1272	1091.26	6	83.3294	Probable low-affinity inorganic phosphate transporter
fig|539814.32.peg.241	681	500.263	2	60.591	Phosphate transport regulator (distant homolog of PhoU)
fig|539814.32.peg.242	624	443.31	0	0	Adenylate cyclase (EC 4.6.1.1)
fig|539814.32.peg.243	1782	1601.26	1	9.46485	Type II secretory pathway%2C ATPase PulE/Tfp pilus assembly pathway%2C ATPase PilB
fig|539814.32.peg.244	654	473.263	3	96.0716	UPF0319 protein YccT precursor
fig|539814.32.peg.245	1641	1460.26	1	10.3788	Acid phosphatase (EC 3.1.3.2)
fig|539814.32.peg.246	216	76.7341	0	0	Mobile element protein
fig|539814.32.peg.247	975	794.263	2.10667	40.1983	hypothetical protein
fig|539814.32.peg.248	159	40.1855	0	0	hypothetical protein
fig|539814.32.peg.249	2670	2489.26	1	6.08844	hypothetical protein
fig|539814.32.peg.250	120	18.5371	1	817.589	hypothetical protein
fig|539814.32.peg.251	135	26.3745	0	0	hypothetical protein
fig|539814.32.peg.252	633	452.263	1	33.5108	Putative phosphatidylglycerophosphate synthase
fig|539814.32.peg.253	219	78.5795	0	0	Mobile element protein
fig|539814.32.peg.254	117	17.1867	0	0	hypothetical protein
fig|539814.32.peg.255	147	32.9506	1	459.952	hypothetical protein
fig|539814.32.peg.256	513	333.123	1	45.4959	Dihydrofolate reductase (EC 1.5.1.3)
fig|539814.32.peg.257	186	57.8434	0	0	hypothetical protein
fig|539814.32.peg.258	804	623.263	0	0	Mobile element protein
fig|539814.32.peg.259	291	130.336	0	0	Mobile element protein
fig|539814.32.peg.260	1404	1223.26	7	86.7271	Glutamine synthetase type I (EC 6.3.1.2)
fig|539814.32.peg.261	651	470.263	0	0	Type III secretion cytoplasmic protein (YscL)
fig|539814.32.peg.262	696	515.263	0	0	hypothetical protein
fig|539814.32.peg.263	834	653.263	0	0	Type III secretion bridge between inner and outermembrane lipoprotein (YscJ%2CHrcJ%2CEscJ%2C PscJ)
fig|539814.32.peg.264	630	449.263	2	67.4692	hypothetical protein
fig|539814.32.peg.265	375	200.946	0	0	hypothetical protein
fig|539814.32.peg.266	858	677.263	1	22.3779	hypothetical protein
fig|539814.32.peg.267	936	755.263	1	20.0668	hypothetical protein
fig|539814.32.peg.268	1959	1778.26	1	8.52277	Type III secretion host injection and negative regulator protein (YopD)
fig|539814.32.peg.269	1536	1355.26	3	33.5486	Type III secretion host injection protein (YopB)
fig|539814.32.peg.270	477	297.951	1	50.8665	Type III secretion chaperone protein for YopD (SycD)
fig|539814.32.peg.271	909	728.263	0	0	hypothetical protein
fig|539814.32.peg.272	2583	2402.26	11	69.3983	membrane protein
fig|539814.32.peg.273	813	632.263	2	47.9412	Outer membrane lipoprotein-sorting protein
fig|539814.32.peg.274	1419	1238.26	2	24.479	hypothetical protein
fig|539814.32.peg.275	129	22.9206	0	0	hypothetical protein
fig|539814.32.peg.276	360	187.745	0	0	hypothetical protein
fig|539814.32.peg.277	1533	1352.26	17	190.53	hypothetical protein
fig|539814.32.peg.278	612	431.31	0	0	Putative inner membrane protein
fig|539814.32.peg.279	528	347.981	2	87.1065	Inorganic pyrophosphatase (EC 3.6.1.1)
fig|539814.32.peg.280	1815	1634.26	2	18.5475	Cytochrome c-type biogenesis protein DsbD%2C protein-disulfide reductase (EC 1.8.1.8)
fig|539814.32.peg.281	441	263.136	0	0	3-dehydroquinate dehydratase II (EC 4.2.1.10)
fig|539814.32.peg.282	450	271.825	1	55.7554	Biotin carboxyl carrier protein of acetyl-CoA carboxylase
fig|539814.32.peg.283	1380	1199.26	1	12.6375	Biotin carboxylase of acetyl-CoA carboxylase (EC 6.3.4.14)
fig|539814.32.peg.284	156	38.4033	0	0	hypothetical protein
fig|539814.32.peg.285	453	274.709	0	0	hypothetical protein
fig|539814.32.peg.286	318	151.437	16	1601.27	Cold shock protein CspD
fig|539814.32.peg.287	309	144.172	0	0	hypothetical protein
fig|539814.32.peg.288	546	365.981	0	0	hypothetical protein
fig|539814.32.peg.289	1842	1661.26	26	237.198	RNA polymerase sigma factor RpoD
fig|539814.32.peg.290	1917	1736.26	4	34.9157	DNA primase (EC 2.7.7.-)
fig|539814.32.peg.291	450	271.825	7	390.288	Transamidase GatB domain protein
fig|539814.32.peg.292	216	76.7341	8	1580.08	SSU ribosomal protein S21p
fig|539814.32.peg.293	1026	845.263	2	35.8604	TsaD/Kae1/Qri7 protein%2C required for threonylcarbamoyladenosine t(6)A37 formation in tRNA
fig|539814.32.peg.294	357	185.05	1	81.9008	Dihydroneopterin aldolase (EC 4.1.2.25)
fig|539814.32.peg.295	1140	959.263	1	15.7993	tRNA nucleotidyltransferase (EC 2.7.7.21) (EC 2.7.7.25)
fig|539814.32.peg.296	3165	2984.26	3	15.2356	Proline dehydrogenase (EC 1.5.99.8) (Proline oxidase) / Delta-1-pyrroline-5-carboxylate dehydrogenase (EC 1.5.1.12)
fig|539814.32.peg.297	1419	1238.26	10	122.395	Phosphoglucosamine mutase (EC 5.4.2.10)
fig|539814.32.peg.298	921	740.263	1	20.4734	Dihydropteroate synthase (EC 2.5.1.15)
fig|539814.32.peg.299	129	22.9206	0	0	hypothetical protein
fig|539814.32.peg.300	1956	1775.26	30	256.115	Cell division protein FtsH (EC 3.4.24.-)
fig|539814.32.peg.301	621	440.31	8	275.364	Heat shock protein FtsJ/RrmJ @ Ribosomal RNA large subunit methyltransferase E (EC 2.1.1.-)
fig|539814.32.peg.302	165	43.7502	2	692.829	hypothetical protein
fig|539814.32.peg.303	768	587.263	8	206.459	Triosephosphate isomerase (EC 5.3.1.1)
fig|539814.32.peg.304	441	263.136	15	863.947	Preprotein translocase subunit SecG (TC 3.A.5.1.1)
fig|539814.32.peg.305	156	38.4033	0	0	hypothetical protein
fig|539814.32.peg.306	462	283.503	7	374.211	FIG000325: clustered with transcription termination protein NusA
fig|539814.32.peg.307	1494	1313.26	22	253.891	Transcription termination protein NusA
fig|539814.32.peg.308	2673	2492.26	33	200.677	Translation initiation factor 2
fig|539814.32.peg.309	387	211.881	1	71.5294	Ribosome-binding factor A
fig|539814.32.peg.310	1113	932.263	2	32.5138	tRNA pseudouridine synthase B (EC 4.2.1.70)
fig|539814.32.peg.311	270	114.482	7	926.694	SSU ribosomal protein S15p (S13e)
fig|539814.32.peg.312	2136	1955.26	18	139.522	Polyribonucleotide nucleotidyltransferase (EC 2.7.7.8)
fig|539814.32.peg.313	129	22.9206	0	0	hypothetical protein
fig|539814.32.peg.314	1146	965.263	0	0	Rod shape-determining protein RodA
fig|539814.32.peg.315	1830	1649.26	3	27.5682	Penicillin-binding protein 2 (PBP-2)
fig|539814.32.peg.316	114	15.8212	1	957.935	hypothetical protein
fig|539814.32.peg.317	372	198.183	4	305.893	LSU m3Psi1915 methyltransferase RlmH
fig|539814.32.peg.318	345	174.404	2	173.801	Iojap protein
fig|539814.32.peg.319	150	34.8068	1	435.424	hypothetical protein
fig|539814.32.peg.320	147	32.9506	1	459.952	Mobile element protein
fig|539814.32.peg.321	219	78.5795	1	192.871	Mobile element protein
fig|539814.32.peg.322	1278	1097.26	1	13.8123	Gamma-glutamyl phosphate reductase (EC 1.2.1.41)
fig|539814.32.peg.323	114	15.8212	0	0	hypothetical protein
fig|539814.32.peg.324	1566	1385.26	2	21.8814	two-component hybrid sensor and regulator
fig|539814.32.peg.325	135	26.3745	0	0	hypothetical protein
fig|539814.32.peg.326	126	21.516	0	0	hypothetical protein
fig|539814.32.peg.327	543	362.981	0	0	hypothetical protein
fig|539814.32.peg.328	168	45.6957	0	0	hypothetical protein
fig|539814.32.peg.329	177	51.681	1	293.255	hypothetical protein
fig|539814.32.peg.330	927	746.263	3	60.9264	Type III secretion cytoplasmic LcrG inhibitor (LcrV%2Csecretion and targeting control protein%2C V antigen)
fig|539814.32.peg.331	120	18.5371	0	0	hypothetical protein
fig|539814.32.peg.332	129	22.9206	0	0	hypothetical protein
fig|539814.32.peg.333	144	31.3017	0	0	hypothetical protein
fig|539814.32.peg.334	117	17.1867	0	0	hypothetical protein
fig|539814.32.peg.335	162	42.0447	0	0	hypothetical protein
fig|539814.32.peg.336	396	220.285	4.89333	336.664	hypothetical protein
fig|539814.32.peg.337	513	333.123	2	90.9917	Ferric siderophore transport system%2C biopolymer transport protein ExbB
fig|539814.32.peg.338	375	200.946	0	0	Biopolymer transport protein ExbD/TolR
fig|539814.32.peg.339	708	527.263	1	28.7441	Ferric siderophore transport system%2C periplasmic binding protein TonB
fig|539814.32.peg.340	2010	1829.26	2	16.5703	TonB-dependent receptor
fig|539814.32.peg.341	117	17.1867	0	0	hypothetical protein
fig|539814.32.peg.342	126	21.516	0	0	hypothetical protein
fig|539814.32.peg.343	1461	1280.26	5	59.1899	Membrane fusion protein of RND family multidrug efflux pump
fig|539814.32.peg.344	3042	2861.26	2	10.5937	Cation/multidrug efflux pump
fig|539814.32.peg.345	828	647.263	0	0	hypothetical protein
fig|539814.32.peg.346	150	34.8068	0	0	hypothetical protein
fig|539814.32.peg.347	213	74.8449	0	0	hypothetical protein
fig|539814.32.peg.348	3384	3203.26	26	123.015	hypothetical protein
fig|539814.32.peg.349	1599	1418.26	35.7558	382.09	Probable RTX
fig|539814.32.peg.350	6111	5930.26	110.244	281.746	Hemolysin-type calcium-binding region
fig|539814.32.peg.351	2148	1967.26	5	38.5198	ABC transporter%2C transmembrane region:ABC transporter:Peptidase C39%2C bacteriocin processing
fig|539814.32.peg.352	1371	1190.26	8	101.865	Type I secretion system%2C membrane fusion protein LapC
fig|539814.32.peg.353	213	74.8449	0	0	hypothetical protein
fig|539814.32.peg.354	1335	1154.26	33	433.297	Type I secretion system%2C outer membrane component LapE
fig|539814.32.peg.355	720	539.263	12	337.254	Outer membrane lipoprotein omp16 precursor
fig|539814.32.peg.356	1050	869.263	1	17.4351	*BIR protein 2
fig|539814.32.peg.357	120	18.5371	0	0	Mobile element protein
fig|539814.32.peg.358	1002	821.263	3	55.3625	hypothetical
fig|539814.32.peg.359	120	18.5371	0	0	hypothetical protein
fig|539814.32.peg.360	342	171.67	4	353.137	FIG094192: hypothetical protein
fig|539814.32.peg.361	519	339.017	7	312.934	hypothetical protein
fig|539814.32.peg.362	624	443.31	7	239.313	ADP-ribose pyrophosphatase (EC 3.6.1.13)
fig|539814.32.peg.363	597	416.444	1	36.3932	Nicotinate-nucleotide adenylyltransferase (EC 2.7.7.18)
fig|539814.32.peg.364	132	24.6424	0	0	hypothetical protein
fig|539814.32.peg.365	120	18.5371	0	0	hypothetical protein
fig|539814.32.peg.366	732	551.263	6	164.956	Periplasmic thiol:disulfide interchange protein DsbA
fig|539814.32.peg.367	615	434.31	7	244.272	Cytochrome c4
fig|539814.32.peg.368	627	446.31	0	0	GTP-binding protein EngB
fig|539814.32.peg.369	2265	2084.26	7	50.9005	Topoisomerase IV subunit A (EC 5.99.1.-)
fig|539814.32.peg.370	117	17.1867	0	0	hypothetical protein
fig|539814.32.peg.371	651	470.263	15	483.423	Transcriptional regulator RutR of pyrimidine catabolism (TetR family)
fig|539814.32.peg.372	198	65.3981	28	6488.87	hypothetical protein
fig|539814.32.peg.373	345	174.404	73.0109	6344.66	hypothetical protein
fig|539814.32.peg.374	120	18.5371	0	0	hypothetical protein
fig|539814.32.peg.375	201	67.3064	1	225.175	hypothetical protein
fig|539814.32.peg.376	486	306.695	11.9891	592.459	hypothetical protein
fig|539814.32.peg.377	261	107.733	1	140.679	hypothetical protein
fig|539814.32.peg.378	141	29.5691	0	0	hypothetical protein
fig|539814.32.peg.379	1560	1379.26	5	54.9414	Sulfate permease
fig|539814.32.peg.380	1884	1703.26	7	62.2864	hypothetical protein
fig|539814.32.peg.381	195	63.6788	0	0	hypothetical protein
fig|539814.32.peg.382	126	21.516	0	0	hypothetical protein
fig|539814.32.peg.383	441	263.136	0	0	Putative Holliday junction resolvase YggF
fig|539814.32.peg.384	1044	863.263	8	140.451	Twitching motility protein PilT
fig|539814.32.peg.385	687	506.263	0	0	Hypothetical protein YggS%2C proline synthase co-transcribed bacterial homolog PROSC
fig|539814.32.peg.386	840	659.263	0	0	Pyrroline-5-carboxylate reductase (EC 1.5.1.2)
fig|539814.32.peg.387	555	374.904	4	161.702	Integral membrane protein YggT%2C involved in response to extracytoplasmic stress (osmotic shock)
fig|539814.32.peg.388	2907	2726.26	6	33.3549	Glutamate-ammonia-ligase adenylyltransferase (EC 2.7.7.42)
fig|539814.32.peg.389	240	92.9829	0	0	Mobile element protein
fig|539814.32.peg.390	1467	1286.26	0	0	hypothetical protein
fig|539814.32.peg.391	159	40.1855	0	0	Thiosulfate sulfurtransferase%2C rhodanese (EC 2.8.1.1)
fig|539814.32.peg.392	1542	1361.26	2	22.2671	hypothetical protein
fig|539814.32.peg.393	828	647.263	1	23.4151	Thiosulfate sulfurtransferase%2C rhodanese (EC 2.8.1.1)
fig|539814.32.peg.394	909	728.263	3	62.4323	Phosphatidylserine decarboxylase (EC 4.1.1.65)
fig|539814.32.peg.395	924	743.263	2	40.7816	Glutathione synthetase (EC 6.3.2.3)
fig|539814.32.peg.396	882	701.263	0	0	TonB protein
fig|539814.32.peg.397	195	63.6788	0	0	hypothetical protein
fig|539814.32.peg.398	177	51.681	11	3225.81	hypothetical protein
fig|539814.32.peg.399	2166	1985.26	1	7.63411	ATP-dependent DNA helicase UvrD/PcrA
fig|539814.32.peg.400	159	40.1855	0	0	hypothetical protein
fig|539814.32.peg.401	798	617.263	1	24.5531	Glutamate racemase (EC 5.1.1.3)
fig|539814.32.peg.402	165	43.7502	0	0	Mobile element protein
fig|539814.32.peg.403	1149	968.263	3	46.9574	FIG002776: hypothetical protein
fig|539814.32.peg.404	1263	1082.26	0	0	2-octaprenyl-3-methyl-6-methoxy-1%2C4-benzoquinol hydroxylase (EC 1.14.13.-)
fig|539814.32.peg.405	1131	950.263	0	0	Zinc ABC transporter%2C periplasmic-binding protein ZnuA
fig|539814.32.peg.406	201	67.3064	2	450.35	hypothetical protein
fig|539814.32.peg.407	2085	1904.26	0	0	ATP-dependent DNA helicase RecG (EC 3.6.1.-)
fig|539814.32.peg.408	4359	4178.26	9	32.6455	FOG: Ankyrin repeat
fig|539814.32.peg.409	120	18.5371	0	0	hypothetical protein
fig|539814.32.peg.410	618	437.31	0	0	Alanine dehydrogenase (EC 1.4.1.1)
fig|539814.32.peg.411	3654	3473.26	0	0	FOG: Ankyrin repeat
fig|539814.32.peg.412	123	20.098	0	0	hypothetical protein
fig|539814.32.peg.413	618	437.31	0	0	Alanine dehydrogenase (EC 1.4.1.1)
fig|539814.32.peg.414	4653	4472.26	5	16.9441	FOG: Ankyrin repeat
fig|539814.32.peg.415	120	18.5371	0	0	hypothetical protein
fig|539814.32.peg.416	942	761.263	0	0	5'-nucleotidase (EC 3.1.3.5)
fig|539814.32.peg.417	1182	1001.26	1	15.1366	Alanine dehydrogenase (EC 1.4.1.1)
fig|539814.32.peg.418	168	45.6957	0	0	Mobile element protein
fig|539814.32.peg.419	1203	1022.26	0	0	hypothetical protein
fig|539814.32.peg.420	114	15.8212	0	0	hypothetical protein
fig|539814.32.peg.421	138	27.9532	1	542.182	hypothetical protein
fig|539814.32.peg.422	2028	1847.26	19	155.884	Oligopeptidase A (EC 3.4.24.70)
fig|539814.32.peg.423	117	17.1867	0	0	hypothetical protein
fig|539814.32.peg.424	138	27.9532	0	0	hypothetical protein
fig|539814.32.peg.425	123	20.098	0	0	hypothetical protein
fig|539814.32.peg.426	1434	1253.26	0	0	Ankyrin 2%2C3/unc44
fig|539814.32.peg.427	258	105.764	0	0	hypothetical protein
fig|539814.32.peg.428	2364	2183.26	2	13.8836	inversin protein alternative isoform%2C putative
fig|539814.32.peg.429	2352	2171.26	1	6.98014	inversin protein alternative isoform%2C putative
fig|539814.32.peg.430	462	283.503	0	0	Mobile element protein
fig|539814.32.peg.431	183	55.7292	0	0	Mobile element protein
fig|539814.32.peg.432	171	47.6686	1.78063	566.134	Mobile element protein
fig|539814.32.peg.433	120	18.5371	0	0	hypothetical protein
fig|539814.32.peg.434	1968	1787.26	0	0	ankyrin repeat protein%2C putative
fig|539814.32.peg.435	876	695.263	0	0	hypothetical protein
fig|539814.32.peg.436	153	36.7123	0	0	hypothetical protein
fig|539814.32.peg.437	3828	3647.26	1	4.15537	hypothetical protein
fig|539814.32.peg.438	1299	1118.26	24	325.27	Regucalcin homolog
fig|539814.32.peg.439	303	139.351	0	0	Mobile element protein
fig|539814.32.peg.440	126	21.516	0	0	hypothetical protein
fig|539814.32.peg.441	744	563.263	0	0	phenol hydroxylase
fig|539814.32.peg.442	147	32.9506	0	0	hypothetical protein
fig|539814.32.peg.443	1233	1052.26	7	100.821	DedA-family integral membrane protein
fig|539814.32.peg.444	885	704.263	4	86.0799	Acyl-CoA thioesterase II (EC 3.1.2.-)
fig|539814.32.peg.445	1080	899.263	5	84.2674	Polysaccharide deacetylase
fig|539814.32.peg.446	306	141.645	0	0	hypothetical protein
fig|539814.32.peg.447	114	15.8212	0	0	hypothetical protein
fig|539814.32.peg.448	498	318.364	1	47.605	Acetyltransferase%2C GNAT family
fig|539814.32.peg.449	183	55.7292	0	0	hypothetical protein
fig|539814.32.peg.450	114	15.8212	0	0	hypothetical protein
fig|539814.32.peg.451	216	76.7341	0	0	Mobile element protein
fig|539814.32.peg.452	138	27.9532	0	0	hypothetical protein
fig|539814.32.peg.453	138	27.9532	0	0	hypothetical protein
fig|539814.32.peg.454	4746	4565.26	3	9.95937	hypothetical protein
fig|539814.32.peg.455	120	18.5371	0	0	hypothetical protein
fig|539814.32.peg.456	120	18.5371	0	0	hypothetical protein
fig|539814.32.peg.457	339	169.026	0	0	Mobile element protein
fig|539814.32.peg.458	624	443.31	0	0	outer membrane protein%2C putative
fig|539814.32.peg.459	126	21.516	0	0	hypothetical protein
fig|539814.32.peg.460	150	34.8068	0	0	hypothetical protein
fig|539814.32.peg.461	480	300.919	1	50.3647	tmRNA-binding protein SmpB
fig|539814.32.peg.462	1359	1178.26	5	64.3138	Sodium-dependent transporter family protein
fig|539814.32.peg.463	432	254.33	3	178.772	Putative oligoketide cyclase/lipid transport protein%2C similarity with yeast ubiquinone-binding protein YOL008W
fig|539814.32.peg.464	336	166.564	1	90.9905	UPF0125 protein yfjF
fig|539814.32.peg.465	120	18.5371	0	0	hypothetical protein
fig|539814.32.peg.466	366	192.858	1	78.5847	Outer membrane lipoprotein SmpA%2C a component of the essential YaeT outer-membrane protein assembly complex
fig|539814.32.peg.467	408	231.565	0	0	Ferric uptake regulation protein FUR
fig|539814.32.peg.468	225	82.7296	0	0	hypothetical protein
fig|539814.32.peg.469	1665	1484.26	1	10.2109	DNA repair protein RecN
fig|539814.32.peg.470	1221	1040.26	0	0	hypothetical protein
fig|539814.32.peg.471	321	153.99	0	0	hypothetical protein
fig|539814.32.peg.472	384	209.13	6	434.823	Aspartate 1-decarboxylase (EC 4.1.1.11)
fig|539814.32.peg.473	612	431.31	7	245.972	Heat shock protein GrpE
fig|539814.32.peg.474	1833	1652.26	19	174.281	Chaperone protein DnaK
fig|539814.32.peg.475	1134	953.263	2	31.7976	Chaperone protein DnaJ
fig|539814.32.peg.476	1122	941.263	4	64.4059	Twitching motility protein PilT
fig|539814.32.peg.477	870	689.263	0	0	4-hydroxy-tetrahydrodipicolinate reductase (EC 1.17.1.8)
fig|539814.32.peg.478	141	29.5691	0	0	hypothetical protein
fig|539814.32.peg.479	1176	995.263	4	60.9114	Carbamoyl-phosphate synthase small chain (EC 6.3.5.5)
fig|539814.32.peg.480	201	67.3064	0	0	hypothetical protein
fig|539814.32.peg.481	3213	3032.26	18	89.9668	Carbamoyl-phosphate synthase large chain (EC 6.3.5.5)
fig|539814.32.peg.482	477	297.951	2	101.733	Transcription elongation factor GreA
fig|539814.32.peg.483	2457	2276.26	3	19.9745	Glycogen phosphorylase (EC 2.4.1.1)
fig|539814.32.peg.484	171	47.6686	0	0	hypothetical protein
fig|539814.32.peg.485	2193	2012.26	21	158.165	4-alpha-glucanotransferase (amylomaltase) (EC 2.4.1.25)
fig|539814.32.peg.486	150	34.8068	0	0	hypothetical protein
fig|539814.32.peg.487	2889	2708.26	5	27.9805	serine protease
fig|539814.32.peg.488	120	18.5371	0	0	hypothetical protein
fig|539814.32.peg.489	195	63.6788	0	0	hypothetical protein
fig|539814.32.peg.490	2169	1988.26	6	45.7356	Glycogen debranching enzyme (EC 3.2.1.-)
fig|539814.32.peg.491	2196	2015.26	3	22.5614	1%2C4-alpha-glucan (glycogen) branching enzyme%2C GH-13-type (EC 2.4.1.18)
fig|539814.32.peg.492	1449	1268.26	6	71.6999	Glycogen synthase%2C ADP-glucose transglucosylase (EC 2.4.1.21)
fig|539814.32.peg.493	1224	1043.26	4	58.1089	Glucose-1-phosphate adenylyltransferase (EC 2.7.7.27)
fig|539814.32.peg.494	1644	1463.26	3	31.0724	Phosphoglucomutase (EC 5.4.2.2)
fig|539814.32.peg.495	1287	1106.26	2	27.3998	Serine transporter
fig|539814.32.peg.496	114	15.8212	0	0	hypothetical protein
fig|539814.32.peg.497	1116	935.263	6	97.2286	3%2C4-dihydroxy-2-butanone 4-phosphate synthase (EC 4.1.99.12) / GTP cyclohydrolase II (EC 3.5.4.25)
fig|539814.32.peg.498	471	292.107	2	103.768	Transcription termination protein NusB
fig|539814.32.peg.499	186	57.8434	0	0	Mobile element protein
fig|539814.32.peg.500	960	779.263	4	77.7951	Thiamine-monophosphate kinase (EC 2.7.4.16)
fig|539814.32.peg.501	570	389.742	0	0	Phosphatidylglycerophosphatase A (EC 3.1.3.27)
fig|539814.32.peg.502	183	55.7292	0	0	hypothetical protein
fig|539814.32.peg.503	594	413.532	1	36.6495	GTP cyclohydrolase II (EC 3.5.4.25)
fig|539814.32.peg.504	1935	1754.26	8	69.1149	1-deoxy-D-xylulose 5-phosphate synthase (EC 2.2.1.7)
fig|539814.32.peg.505	843	662.263	1	22.8847	Octaprenyl diphosphate synthase (EC 2.5.1.90) / Dimethylallyltransferase (EC 2.5.1.1) / (2E%2C6E)-farnesyl diphosphate synthase (EC 2.5.1.10) / Geranylgeranyl diphosphate synthase (EC 2.5.1.29)
fig|539814.32.peg.506	264	109.893	1	137.913	Exodeoxyribonuclease VII small subunit (EC 3.1.11.6)
fig|539814.32.peg.507	1290	1109.26	1	13.6629	Sodium/alanine symporter
fig|539814.32.peg.508	135	26.3745	0	0	hypothetical protein
fig|539814.32.peg.509	810	629.263	1	24.0849	FIG147869: Carbon-nitrogen hydrolase / Aliphatic amidase AmiE (EC 3.5.1.4)
fig|539814.32.peg.510	1308	1127.26	3	40.3341	Tyrosyl-tRNA synthetase (EC 6.1.1.1)
fig|539814.32.peg.511	120	18.5371	0	0	hypothetical protein
fig|539814.32.peg.512	249	99.1916	0	0	Mobile element protein
fig|539814.32.peg.513	354	182.35	0	0	Mobile element protein
fig|539814.32.peg.514	1401	1220.26	0	0	Peptidase%2C M23/M37 family
fig|539814.32.peg.515	1104	923.263	2	32.8308	Anhydro-N-acetylmuramic acid kinase (EC 2.7.1.-)
fig|539814.32.peg.516	672	491.263	1	30.8505	hypothetical protein
fig|539814.32.peg.517	117	17.1867	0	0	Mobile element protein
fig|539814.32.peg.518	258	105.764	0	0	Mobile element protein
fig|539814.32.peg.519	156	38.4033	0	0	Mobile element protein
fig|539814.32.peg.520	120	18.5371	0	0	hypothetical protein
fig|539814.32.peg.521	1128	947.263	9	143.995	Diaminohydroxyphosphoribosylaminopyrimidine deaminase (EC 3.5.4.26) / 5-amino-6-(5-phosphoribosylamino)uracil reductase (EC 1.1.1.193)
fig|539814.32.peg.522	1104	923.263	2	32.8308	Permease component of ABC-type transport system
fig|539814.32.peg.523	756	575.263	4	105.383	ABC transporter%2C ATP-binding protein
fig|539814.32.peg.524	948	767.263	4	79.0119	Paraquat-inducible protein B
fig|539814.32.peg.525	585	404.532	0	0	hypothetical protein
fig|539814.32.peg.526	2157	1976.26	14	107.364	Putative glycogen debranching enzyme%2C archaeal type%2C TIGR01561
fig|539814.32.peg.527	171	47.6686	1	317.94	hypothetical protein
fig|539814.32.peg.528	207	71.1771	105	22357.6	Cold shock protein CspG
fig|539814.32.peg.529	123	20.098	2	1508.18	hypothetical protein
fig|539814.32.peg.530	1059	878.263	2	34.5129	ABC transporter substrate-binding protein
fig|539814.32.peg.531	738	557.263	1	27.1967	ABC-type nitrate/sulfonate/bicarbonate transport system%2C ATPase component
fig|539814.32.peg.532	789	608.263	4	99.6656	ABC transporter permease protein with unknown substrate
fig|539814.32.peg.533	750	569.263	1	26.6234	Glycerophosphoryl diester phosphodiesterase (EC 3.1.4.46)
fig|539814.32.peg.534	189	59.6732	0	0	hypothetical protein
fig|539814.32.peg.535	612	431.31	0	0	FIG138315: Putative alpha helix protein
fig|539814.32.peg.536	339	169.026	2	179.33	Glycine cleavage system H protein
fig|539814.32.peg.537	258	105.764	0	0	hypothetical protein
fig|539814.32.peg.538	441	263.136	0	0	Mobile element protein
fig|539814.32.peg.539	273	116.538	1	130.05	Regulator of competence-specific genes
fig|539814.32.peg.540	141	29.5691	0	0	hypothetical protein
fig|539814.32.peg.541	165	43.7502	0	0	hypothetical protein
fig|539814.32.peg.542	798	617.263	1	24.5531	hypothetical protein
fig|539814.32.peg.543	171	47.6686	0	0	hypothetical protein
fig|539814.32.peg.544	1227	1046.26	2	28.9711	ADP-heptose--lipooligosaccharide heptosyltransferase II (EC 2.4.1.-)
fig|539814.32.peg.545	297	134.791	0	0	Long-chain fatty acid transport protein
fig|539814.32.peg.546	183	55.7292	0	0	hypothetical protein
fig|539814.32.peg.547	135	26.3745	0	0	hypothetical protein
fig|539814.32.peg.548	1914	1733.26	1	8.74404	Outer membrane vitamin B12 receptor BtuB
fig|539814.32.peg.549	420	242.805	0	0	ComA operon protein 2
fig|539814.32.peg.550	138	27.9532	0	0	hypothetical protein
fig|539814.32.peg.551	663	482.263	9	282.836	Aquaporin Z
fig|539814.32.peg.552	135	26.3745	0	0	hypothetical protein
fig|539814.32.peg.553	189	59.6732	0	0	hypothetical protein
fig|539814.32.peg.554	117	17.1867	0	0	hypothetical protein
fig|539814.32.peg.555	120	18.5371	0	0	hypothetical protein
fig|539814.32.peg.556	1287	1106.26	0	0	FIG005429: hypothetical protein
fig|539814.32.peg.557	414	237.214	2	127.781	FIG007317: Chromosome segregation protein SMC-like
fig|539814.32.peg.558	2397	2216.26	0	0	FIG007317: Chromosome segregation protein SMC-like
fig|539814.32.peg.559	909	728.263	0	0	FIG039767: hypothetical protein
fig|539814.32.peg.560	1461	1280.26	1	11.838	FIG149030: hypothetical protein
fig|539814.32.peg.561	915	734.263	0	0	COGs COG2378
fig|539814.32.peg.562	3816	3635.26	0	0	Superfamily II DNA/RNA helicases%2C SNF2 family
fig|539814.32.peg.563	1485	1304.26	0	0	ATP binding protein
fig|539814.32.peg.564	645	464.263	0	0	miscellaneous%3B hypothetical/partial homology
fig|539814.32.peg.565	2901	2720.26	0	0	Adenine-specific DNA methylase containing a Zn-ribbon
fig|539814.32.peg.566	2823	2642.26	3	17.2077	Predicted ATPase (AAA+ superfamily)
fig|539814.32.peg.567	357	185.05	0	0	USG protein
fig|539814.32.peg.568	162	42.0447	0	0	hypothetical protein
fig|539814.32.peg.569	321	153.99	0	0	Mobile element protein
fig|539814.32.peg.570	138	27.9532	0	0	hypothetical protein
fig|539814.32.peg.571	117	17.1867	0.996435	878.684	hypothetical protein
fig|539814.32.peg.572	1515	1334.26	2	22.7177	PhoP/Q-regulated protein PqaA
fig|539814.32.peg.573	189	59.6732	0	0	hypothetical protein
fig|539814.32.peg.574	141	29.5691	0	0	hypothetical protein
fig|539814.32.peg.575	144	31.3017	0	0	hypothetical protein
fig|539814.32.peg.576	654	473.263	0	0	hypothetical protein
fig|539814.32.peg.577	159	40.1855	0	0	hypothetical protein
fig|539814.32.peg.578	150	34.8068	0	0	hypothetical protein
fig|539814.32.peg.579	639	458.263	0	0	hypothetical protein
fig|539814.32.peg.580	624	443.31	0	0	hypothetical protein
fig|539814.32.peg.581	159	40.1855	0	0	hypothetical protein
fig|539814.32.peg.582	258	105.764	0	0	hypothetical protein
fig|539814.32.peg.583	180	53.6349	0	0	hypothetical protein
fig|539814.32.peg.584	420	242.805	0	0	Mobile element protein
fig|539814.32.peg.585	162	42.0447	0	0	hypothetical protein
fig|539814.32.peg.586	630	449.263	315	10626.4	outer membrane protein-like
fig|539814.32.peg.587	123	20.098	0	0	hypothetical protein
fig|539814.32.peg.588	1935	1754.26	0	0	Soluble lytic murein transglycosylase precursor (EC 3.2.1.-)
fig|539814.32.peg.589	123	20.098	1	754.091	hypothetical protein
fig|539814.32.peg.590	1236	1055.26	3	43.0861	1-hydroxy-2-methyl-2-(E)-butenyl 4-diphosphate synthase (EC 1.17.7.1)
fig|539814.32.peg.591	477	297.951	1	50.8665	hypothetical protein
fig|539814.32.peg.592	258	105.764	0	0	Mobile element protein
fig|539814.32.peg.593	1341	1160.26	3	39.1869	hypothetical protein
fig|539814.32.peg.594	894	713.263	0	0	hypothetical protein
fig|539814.32.peg.595	990	809.263	2	37.4556	Translation elongation factor P Lys34:lysine transferase
fig|539814.32.peg.596	180	53.6349	0	0	hypothetical protein
fig|539814.32.peg.597	570	389.742	9	349.979	Translation elongation factor P
fig|539814.32.peg.598	1065	884.263	1	17.1394	Lysyl-lysine 2%2C3-aminomutase
fig|539814.32.peg.599	117	17.1867	0	0	hypothetical protein
fig|539814.32.peg.600	117	17.1867	0	0	hypothetical protein
fig|539814.32.peg.601	231	86.7784	0	0	hypothetical protein
fig|539814.32.peg.602	123	20.098	1	754.091	hypothetical protein
fig|539814.32.peg.603	1209	1028.26	2	29.4783	Phosphoserine phosphatase (EC 3.1.3.3)
fig|539814.32.peg.604	1281	1100.26	5	68.8732	Signal transduction histidine kinase
fig|539814.32.peg.605	117	17.1867	0	0	hypothetical protein
fig|539814.32.peg.606	135	26.3745	0	0	hypothetical protein
fig|539814.32.peg.607	141	29.5691	0	0	Long-chain fatty acid transport protein
fig|539814.32.peg.608	123	20.098	0	0	hypothetical protein
fig|539814.32.peg.609	189	59.6732	0	0	hypothetical protein
fig|539814.32.peg.610	171	47.6686	0	0	Mobile element protein
fig|539814.32.peg.611	1140	959.263	22	347.585	hypothetical protein
fig|539814.32.peg.612	177	51.681	0	0	hypothetical protein
fig|539814.32.peg.613	348	177.017	0	0	Mobile element protein
fig|539814.32.peg.614	291	130.336	0	0	hypothetical protein
fig|539814.32.peg.615	189	59.6732	0	0	hypothetical protein
fig|539814.32.peg.616	1788	1607.26	11	103.725	Acyl-CoA dehydrogenase (EC 1.3.8.7)
fig|539814.32.peg.617	774	593.263	0	0	Transporter
fig|539814.32.peg.618	2766	2585.26	1	5.86235	sensory box histidine kinase/response regulator
fig|539814.32.peg.619	129	22.9206	0	0	hypothetical protein
fig|539814.32.peg.620	114	15.8212	0	0	hypothetical protein
fig|539814.32.peg.621	135	26.3745	0	0	hypothetical protein
fig|539814.32.peg.622	117	17.1867	0	0	hypothetical protein
fig|539814.32.peg.623	435	257.33	1	58.896	hypothetical protein
fig|539814.32.peg.624	2304	2123.26	0	0	hypothetical protein
fig|539814.32.peg.625	819	638.263	0	0	hypothetical protein
fig|539814.32.peg.626	288	127.974	0	0	serine/threonine protein kinase
fig|539814.32.peg.627	147	32.9506	0	0	serine/threonine protein kinase
fig|539814.32.peg.628	264	109.893	0	0	serine/threonine protein kinase
fig|539814.32.peg.629	216	76.7341	0	0	hypothetical protein
fig|539814.32.peg.630	4110	3929.26	3.61264	13.9345	hypothetical protein
fig|539814.32.peg.631	117	17.1867	0	0	hypothetical protein
fig|539814.32.peg.632	429	251.384	0	0	hypothetical protein
fig|539814.32.peg.633	1326	1145.26	7	92.6338	Type IV fimbrial biogenesis protein PilW
fig|539814.32.peg.634	1227	1046.26	1	14.4856	T1SS secreted agglutinin RTX
fig|539814.32.peg.635	534	353.981	1	42.815	Type IV fimbrial biogenesis protein FimT
fig|539814.32.peg.636	4716	4535.26	5	16.7088	Type IV fimbrial biogenesis protein PilY1
fig|539814.32.peg.637	546	365.981	0	0	Type IV fimbrial biogenesis protein PilX
fig|539814.32.peg.638	1053	872.263	0	0	Type IV fimbrial biogenesis protein PilW
fig|539814.32.peg.639	513	333.123	0	0	Type IV fimbrial biogenesis protein PilV
fig|539814.32.peg.640	525	344.981	0	0	Type IV fimbrial biogenesis protein FimT
fig|539814.32.peg.641	186	57.8434	0	0	Mobile element protein
fig|539814.32.peg.642	258	105.764	0	0	hypothetical protein
fig|539814.32.peg.643	120	18.5371	0	0	hypothetical protein
fig|539814.32.peg.644	135	26.3745	0	0	hypothetical protein
fig|539814.32.peg.645	462	283.503	0	0	hypothetical protein
fig|539814.32.peg.646	129	22.9206	0	0	hypothetical protein
fig|539814.32.peg.647	1068	887.263	8	136.651	Hyaluronidase
fig|539814.32.peg.648	456	277.592	0	0	hypothetical protein
fig|539814.32.peg.649	162	42.0447	0	0	hypothetical protein
fig|539814.32.peg.650	618	437.31	1	34.6567	Holliday junction DNA helicase RuvA
fig|539814.32.peg.651	114	15.8212	0	0	hypothetical protein
fig|539814.32.peg.652	540	359.981	0	0	hypothetical protein
fig|539814.32.peg.653	243	94.8927	0	0	hypothetical protein
fig|539814.32.peg.654	309	144.172	1	105.123	Crossover junction endodeoxyribonuclease RuvC (EC 3.1.22.4)
fig|539814.32.peg.655	135	26.3745	0	0	hypothetical protein
fig|539814.32.peg.656	1290	1109.26	3	40.9886	Predicted arginine uptake transporter
fig|539814.32.peg.657	1572	1391.26	0	0	DNA recombination protein RmuC
fig|539814.32.peg.658	1095	914.263	2	33.154	Small-conductance mechanosensitive channel
fig|539814.32.peg.659	153	36.7123	2	825.648	hypothetical protein
fig|539814.32.peg.660	1008	827.263	11	201.523	Holliday junction DNA helicase RuvB
fig|539814.32.peg.661	438	260.275	1	58.2296	4-hydroxybenzoyl-CoA thioesterase family active site
fig|539814.32.peg.662	117	17.1867	0	0	hypothetical protein
fig|539814.32.peg.663	510	330.193	5	229.498	MotA/TolQ/ExbB proton channel family protein
fig|539814.32.peg.664	408	231.565	2	130.898	Tol biopolymer transport system%2C TolR protein
fig|539814.32.peg.665	654	473.263	1	32.0239	TolA protein
fig|539814.32.peg.666	1419	1238.26	9	110.155	tolB protein precursor%2C periplasmic protein involved in the tonb-independent uptake of group A colicins
fig|539814.32.peg.667	594	413.532	48	1759.17	18K peptidoglycan-associated outer membrane lipoprotein%3B Peptidoglycan-associated lipoprotein precursor%3B Outer membrane protein P6%3B OmpA/MotB precursor
fig|539814.32.peg.668	885	704.263	3	64.5599	TPR repeat containing exported protein%3B Putative periplasmic protein contains a protein prenylyltransferase domain
fig|539814.32.peg.669	495	315.465	0	0	Queuosine Biosynthesis QueE Radical SAM
fig|539814.32.peg.670	129	22.9206	0	0	hypothetical protein
fig|539814.32.peg.671	711	530.263	1	28.5815	Queuosine Biosynthesis QueC ATPase
fig|539814.32.peg.672	117	17.1867	0	0	hypothetical protein
fig|539814.32.peg.673	180	53.6349	0	0	hypothetical protein
fig|539814.32.peg.674	906	725.263	1	20.8969	Acyltransferase family protein
fig|539814.32.peg.675	195	63.6788	0	0	Mobile element protein
fig|539814.32.peg.676	288	127.974	0	0	hypothetical protein
fig|539814.32.peg.677	234	88.8452	0	0	Integrase
fig|539814.32.peg.678	276	118.798	1	127.576	FIG001341: Probable Fe(2+)-trafficking protein YggX
fig|539814.32.peg.679	216	76.7341	0	0	hypothetical protein
fig|539814.32.peg.680	144	31.3017	0	0	hypothetical protein
fig|539814.32.peg.681	117	17.1867	0	0	hypothetical protein
fig|539814.32.peg.682	306	141.645	0	0	Mobile element protein
fig|539814.32.peg.683	165	43.7502	0	0	Mobile element protein
fig|539814.32.peg.684	129	22.9206	0	0	hypothetical protein
fig|539814.32.peg.685	297	134.791	0	0	hypothetical protein
fig|539814.32.peg.686	126	21.516	1	704.394	hypothetical protein
fig|539814.32.peg.687	789	608.263	1	24.9164	hypothetical protein
fig|539814.32.peg.688	144	31.3017	0	0	hypothetical protein
fig|539814.32.peg.689	123	20.098	1	754.091	hypothetical protein
fig|539814.32.peg.690	183	55.7292	0	0	hypothetical protein
fig|539814.32.peg.691	120	18.5371	2	1635.18	hypothetical protein
fig|539814.32.peg.692	861	680.263	13	289.63	RNA polymerase sigma factor RpoH
fig|539814.32.peg.693	123	20.098	0	0	hypothetical protein
fig|539814.32.peg.694	294	132.537	0	0	hypothetical protein
fig|539814.32.peg.695	114	15.8212	0	0	hypothetical protein
fig|539814.32.peg.696	1032	851.263	0	0	Cell division protein FtsX
fig|539814.32.peg.697	687	506.263	6	179.619	Cell division transporter%2C ATP-binding protein FtsE (TC 3.A.5.1.1)
fig|539814.32.peg.698	1131	950.263	17	271.133	Signal recognition particle receptor protein FtsY (alpha subunit) (TC 3.A.5.1.1)
fig|539814.32.peg.699	192	61.7015	0	0	Mobile element protein
fig|539814.32.peg.700	807	626.263	25	605.006	hypothetical protein
fig|539814.32.peg.701	222	80.5817	2	376.158	hypothetical protein
fig|539814.32.peg.702	699	518.263	1	29.2433	Hydroxyacylglutathione hydrolase (EC 3.1.2.6)
fig|539814.32.peg.703	132	24.6424	0	0	hypothetical protein
fig|539814.32.peg.704	4215	4034.26	73	274.243	DNA-directed RNA polymerase beta' subunit (EC 2.7.7.6)
fig|539814.32.peg.705	4080	3899.26	47	182.68	DNA-directed RNA polymerase beta subunit (EC 2.7.7.6)
fig|539814.32.peg.706	114	15.8212	3	2873.81	hypothetical protein
fig|539814.32.peg.707	369	195.418	23	1783.78	LSU ribosomal protein L7/L12 (P1/P2)
fig|539814.32.peg.708	531	350.981	42	1813.6	LSU ribosomal protein L10p (P0)
fig|539814.32.peg.709	117	17.1867	9	7936.45	hypothetical protein
fig|539814.32.peg.710	696	515.263	9	264.722	LSU ribosomal protein L1p (L10Ae)
fig|539814.32.peg.711	471	292.107	3	155.652	LSU ribosomal protein L11p (L12e)
fig|539814.32.peg.712	444	265.996	6	341.863	Transcription antitermination protein NusG
fig|539814.32.peg.713	375	200.946	27	2036.39	Preprotein translocase subunit SecE (TC 3.A.5.1.1)
fig|539814.32.peg.714	696	515.263	6	176.481	hypothetical protein
fig|539814.32.peg.715	984	803.263	1	18.8677	Biotin operon repressor / Biotin-protein ligase (EC 6.3.4.15)
fig|539814.32.peg.716	2016	1835.26	2	16.5161	A/G-specific adenine glycosylase (EC 3.2.2.-)
fig|539814.32.peg.717	750	569.263	0	0	SAM-dependent methyltransferase
fig|539814.32.peg.718	711	530.263	0	0	Competence protein F homolog%2C phosphoribosyltransferase domain%3B protein YhgH required for utilization of DNA as sole source of carbon and energy
fig|539814.32.peg.719	129	22.9206	0	0	hypothetical protein
fig|539814.32.peg.720	1071	890.263	1	17.0239	Biotin synthase (EC 2.8.1.6)
fig|539814.32.peg.721	1185	1004.26	0	0	8-amino-7-oxononanoate synthase (EC 2.3.1.47)
fig|539814.32.peg.722	597	416.444	0	0	Biotin synthesis protein BioH
fig|539814.32.peg.723	831	650.263	1	23.3071	Biotin synthesis protein BioC
fig|539814.32.peg.724	693	512.263	0	0	Dethiobiotin synthetase (EC 6.3.3.3)
fig|539814.32.peg.725	1803	1622.26	9	84.081	Acyl-CoA dehydrogenase (EC 1.3.8.7)
fig|539814.32.peg.726	2136	1955.26	1	7.75124	hypothetical protein
fig|539814.32.peg.727	120	18.5371	0	0	hypothetical protein
fig|539814.32.peg.728	117	17.1867	0	0	hypothetical protein
fig|539814.32.peg.729	234	88.8452	0	0	hypothetical protein
fig|539814.32.peg.730	180	53.6349	0	0	hypothetical protein
fig|539814.32.peg.731	114	15.8212	0	0	hypothetical protein
fig|539814.32.peg.732	156	38.4033	0	0	hypothetical protein
fig|539814.32.peg.733	180	53.6349	0	0	hypothetical protein
fig|539814.32.peg.734	132	24.6424	0	0	hypothetical protein
fig|539814.32.peg.735	162	42.0447	0	0	hypothetical protein
fig|539814.32.peg.736	195	63.6788	0	0	hypothetical protein
fig|539814.32.peg.737	117	17.1867	0	0	hypothetical protein
fig|539814.32.peg.738	1611	1430.26	0	0	hypothetical protein
fig|539814.32.peg.739	174	49.6983	0	0	hypothetical protein
fig|539814.32.peg.740	201	67.3064	0	0	Mobile element protein
fig|539814.32.peg.741	138	27.9532	1	542.182	hypothetical protein
fig|539814.32.peg.742	1653	1472.26	91	936.769	Heat shock protein 60 family chaperone GroEL
fig|539814.32.peg.743	294	132.537	23	2630.07	Heat shock protein 60 family co-chaperone GroES
fig|539814.32.peg.744	126	21.516	0	0	hypothetical protein
fig|539814.32.peg.745	483	303.759	2	99.7877	FIG001943: hypothetical protein YajQ
fig|539814.32.peg.746	921	740.263	1	20.4734	Peptidase%2C M23/M37 family
fig|539814.32.peg.747	1410	1229.26	2	24.6582	AmpG permease
fig|539814.32.peg.748	1836	1655.26	0	0	hypothetical protein
fig|539814.32.peg.749	1440	1259.26	5	60.1769	AmpG permease
fig|539814.32.peg.750	213	74.8449	1	202.495	hypothetical protein
fig|539814.32.peg.751	306	141.645	0	0	Predicted methylated DNA-protein cysteine methyltransferase
fig|539814.32.peg.752	504	324.297	0	0	Mobile element protein
fig|539814.32.peg.753	123	20.098	0	0	Mobile element protein
fig|539814.32.peg.754	846	665.263	0	0	hypothetical protein
fig|539814.32.peg.755	150	34.8068	0	0	hypothetical protein
fig|539814.32.peg.756	375	200.946	2	150.844	hypothetical protein
fig|539814.32.peg.757	120	18.5371	0	0	hypothetical protein
fig|539814.32.peg.758	843	662.263	2	45.7695	hypothetical protein
fig|539814.32.peg.759	117	17.1867	0	0	hypothetical protein
fig|539814.32.peg.760	141	29.5691	1	512.553	hypothetical protein
fig|539814.32.peg.761	342	171.67	2	176.568	hypothetical protein
fig|539814.32.peg.762	117	17.1867	0	0	hypothetical protein
fig|539814.32.peg.763	165	43.7502	0	0	hypothetical protein
fig|539814.32.peg.764	279	121.134	0	0	hypothetical protein
fig|539814.32.peg.765	258	105.764	0	0	hypothetical protein
fig|539814.32.peg.766	189	59.6732	0	0	hypothetical protein
fig|539814.32.peg.767	489	309.63	0	0	Mutator mutT protein (7%2C8-dihydro-8-oxoguanine-triphosphatase) (EC 3.6.1.-)
fig|539814.32.peg.768	762	581.263	0	0	3-oxoacyl-[acyl-carrier protein] reductase (EC 1.1.1.100)
fig|539814.32.peg.769	204	69.1999	0	0	Mobile element protein
fig|539814.32.peg.770	213	74.8449	0	0	Transcription-repair coupling factor
fig|539814.32.peg.771	717	536.263	2	56.5234	hypothetical protein
fig|539814.32.peg.772	756	575.263	0	0	4-hydroxyphenylacetate 3-monooxygenase (EC 1.14.13.3)
fig|539814.32.peg.773	1992	1811.26	2	16.735	inversin protein alternative isoform%2C putative
fig|539814.32.peg.774	114	15.8212	0	0	hypothetical protein
fig|539814.32.peg.775	945	764.263	0	0	hypothetical protein
fig|539814.32.peg.776	1773	1592.26	0	0	ATP-dependent RNA helicase YejH
fig|539814.32.peg.777	1323	1142.26	3	39.8045	Hexose phosphate uptake regulatory protein UhpC
fig|539814.32.peg.778	282	123.388	0	0	hypothetical protein
fig|539814.32.peg.779	243	94.8927	0	0	Mobile element protein
fig|539814.32.peg.780	264	109.893	0	0	Mobile element protein
fig|539814.32.peg.781	150	34.8068	0	0	Mobile element protein
fig|539814.32.peg.782	189	59.6732	0	0	Mobile element protein
fig|539814.32.peg.783	1404	1223.26	18	223.013	Replicative DNA helicase (EC 3.6.1.-)
fig|539814.32.peg.784	156	38.4033	2	789.292	hypothetical protein
fig|539814.32.peg.785	360	187.745	15	1210.88	LSU ribosomal protein L9p
fig|539814.32.peg.786	153	36.7123	7	2889.77	hypothetical protein
fig|539814.32.peg.787	870	689.263	16	351.813	membrane protein%2C putative
fig|539814.32.peg.788	174	49.6983	3	914.864	SSU ribosomal protein S18p @ SSU ribosomal protein S18p%2C zinc-independent
fig|539814.32.peg.789	444	265.996	20	1139.54	SSU ribosomal protein S6p
fig|539814.32.peg.790	132	24.6424	0	0	hypothetical protein
fig|539814.32.peg.791	759	578.263	0	0	23S rRNA (guanosine-2'-O-) -methyltransferase rlmB (EC 2.1.1.-)
fig|539814.32.peg.792	132	24.6424	0	0	hypothetical protein
fig|539814.32.peg.793	276	118.798	0	0	hypothetical protein
fig|539814.32.peg.794	159	40.1855	0	0	hypothetical protein
fig|539814.32.peg.795	213	74.8449	0	0	hypothetical protein
fig|539814.32.peg.796	2682	2501.26	21	127.244	3'-to-5' exoribonuclease RNase R
fig|539814.32.peg.797	1302	1121.26	4	54.0666	Adenylosuccinate synthetase (EC 6.3.4.4)
fig|539814.32.peg.798	153	36.7123	6	2476.94	Putative inner membrane protein YjeT (clustered with HflC)
fig|539814.32.peg.799	828	647.263	13	304.396	HflC protein
fig|539814.32.peg.800	1185	1004.26	22	332.01	HflK protein
fig|539814.32.peg.801	138	27.9532	2	1084.36	hypothetical protein
fig|539814.32.peg.802	375	200.946	0	0	Mobile element protein
fig|539814.32.peg.803	1566	1385.26	0	0	Proposed peptidoglycan lipid II flippase MurJ
fig|539814.32.peg.804	177	51.681	0	0	hypothetical protein
fig|539814.32.peg.805	123	20.098	0	0	Mobile element protein
fig|539814.32.peg.806	183	55.7292	0	0	hypothetical protein
fig|539814.32.peg.807	927	746.263	2	40.6176	Riboflavin kinase (EC 2.7.1.26) / FMN adenylyltransferase (EC 2.7.7.2)
fig|539814.32.peg.808	2829	2648.26	15	85.8434	Isoleucyl-tRNA synthetase (EC 6.1.1.5)
fig|539814.32.peg.809	492	312.531	3	145.48	Lipoprotein signal peptidase (EC 3.4.23.36)
fig|539814.32.peg.810	444	265.996	1	56.9772	Mobile element protein
fig|539814.32.peg.811	441	263.136	1	57.5964	FKBP-type peptidyl-prolyl cis-trans isomerase SlpA (EC 5.2.1.8)
fig|539814.32.peg.812	954	773.263	6	117.598	4-hydroxy-3-methylbut-2-enyl diphosphate reductase (EC 1.17.1.2)
fig|539814.32.peg.813	339	169.026	3	268.995	hypothetical protein
fig|539814.32.peg.814	138	27.9532	0	0	hypothetical protein
fig|539814.32.peg.815	150	34.8068	1	435.424	hypothetical protein
fig|539814.32.peg.816	387	211.881	2	143.059	Bona fide RidA/YjgF/TdcF/RutC subgroup
fig|539814.32.peg.817	120	18.5371	0	0	hypothetical protein
fig|539814.32.peg.818	123	20.098	1	754.091	hypothetical protein
fig|539814.32.peg.819	2166	1985.26	12	91.6093	GTP pyrophosphokinase (EC 2.7.6.5)%2C (p)ppGpp synthetase II / Guanosine-3'%2C5'-bis(diphosphate) 3'-pyrophosphohydrolase (EC 3.1.7.2)
fig|539814.32.peg.820	249	99.1916	21	3208.64	DNA-directed RNA polymerase omega subunit (EC 2.7.7.6)
fig|539814.32.peg.821	1782	1601.26	0	0	Xaa-Pro aminopeptidase (EC 3.4.11.9)
fig|539814.32.peg.822	132	24.6424	1	615.026	hypothetical protein
fig|539814.32.peg.823	921	740.263	0	0	Lysophospholipase (EC 3.1.1.5)
fig|539814.32.peg.824	666	485.263	1	31.232	Transcriptional activator RfaH
fig|539814.32.peg.825	180	53.6349	0	0	hypothetical protein
fig|539814.32.peg.826	138	27.9532	0	0	hypothetical protein
fig|539814.32.peg.827	1290	1109.26	12	163.954	Phosphoglycerate kinase (EC 2.7.2.3)
fig|539814.32.peg.828	777	596.263	5	127.089	Exodeoxyribonuclease III (EC 3.1.11.2)
fig|539814.32.peg.829	168	45.6957	1	331.666	hypothetical protein
fig|539814.32.peg.830	642	461.263	1	32.857	Orotate phosphoribosyltransferase (EC 2.4.2.10)
fig|539814.32.peg.831	168	45.6957	4	1326.67	LSU ribosomal protein L33p @ LSU ribosomal protein L33p%2C zinc-independent
fig|539814.32.peg.832	237	90.8404	7	1167.87	LSU ribosomal protein L28p
fig|539814.32.peg.833	1110	929.263	0	0	Phosphopantothenoylcysteine decarboxylase (EC 4.1.1.36) / Phosphopantothenoylcysteine synthetase (EC 6.3.2.5)
fig|539814.32.peg.834	456	277.592	2	109.194	Deoxyuridine 5'-triphosphate nucleotidohydrolase (EC 3.6.1.23)
fig|539814.32.peg.835	2724	2543.26	6	35.755	DNA polymerase I (EC 2.7.7.7)
fig|539814.32.peg.836	513	333.123	0	0	Zinc uptake regulation protein ZUR
fig|539814.32.peg.837	750	569.263	0	0	Zinc ABC transporter%2C ATP-binding protein ZnuC
fig|539814.32.peg.838	786	605.263	1	25.0399	Zinc ABC transporter%2C inner membrane permease protein ZnuB
fig|539814.32.peg.839	129	22.9206	0	0	hypothetical protein
fig|539814.32.peg.840	303	139.351	0	0	Mobile element protein
fig|539814.32.peg.841	153	36.7123	0	0	hypothetical protein
fig|539814.32.peg.842	120	18.5371	0	0	hypothetical protein
fig|539814.32.peg.843	630	449.263	0	0	hypothetical protein
fig|539814.32.peg.844	270	114.482	0	0	hypothetical protein
fig|539814.32.peg.845	126	21.516	0	0	hypothetical protein
fig|539814.32.peg.846	228	84.8539	0	0	hypothetical protein
fig|539814.32.peg.847	147	32.9506	0	0	hypothetical protein
fig|539814.32.peg.848	618	437.31	1	34.6567	Guanylate kinase (EC 2.7.4.8)
fig|539814.32.peg.849	717	536.263	2	56.5234	Ribonuclease PH (EC 2.7.7.56)
fig|539814.32.peg.850	156	38.4033	0	0	hypothetical protein
fig|539814.32.peg.851	2967	2786.26	5	27.1972	hypothetical protein
fig|539814.32.peg.852	249	99.1916	0	0	Mobile element protein
fig|539814.32.peg.853	114	15.8212	0	0	hypothetical protein
fig|539814.32.peg.854	189	59.6732	0	0	hypothetical protein
fig|539814.32.peg.855	153	36.7123	0	0	hypothetical protein
fig|539814.32.peg.856	153	36.7123	0	0	hypothetical protein
fig|539814.32.peg.857	144	31.3017	0	0	hypothetical protein
fig|539814.32.peg.858	459	280.533	1	54.0247	hypothetical protein
fig|539814.32.peg.859	1080	899.263	0	0	hypothetical protein
fig|539814.32.peg.860	120	18.5371	1	817.589	hypothetical protein
fig|539814.32.peg.861	699	518.263	0	0	tRNA (guanine46-N7-)-methyltransferase (EC 2.1.1.33)
fig|539814.32.peg.862	273	116.538	0	0	hypothetical protein
fig|539814.32.peg.863	117	17.1867	0	0	hypothetical protein
fig|539814.32.peg.864	1011	830.263	6	109.525	Radical SAM family enzyme%2C similar to coproporphyrinogen III oxidase%2C oxygen-independent%2C clustered with nucleoside-triphosphatase RdgB
fig|539814.32.peg.865	621	440.31	0	0	Nucleoside 5-triphosphatase RdgB (dHAPTP%2C dITP%2C XTP-specific) (EC 3.6.1.15)
fig|539814.32.peg.866	477	297.951	0	0	FIG003551: hypothetical protein
fig|539814.32.peg.867	252	101.34	21	3140.6	hypothetical protein
fig|539814.32.peg.868	1857	1676.26	4	36.1655	Glutathione-regulated potassium-efflux system ATP-binding protein
fig|539814.32.peg.869	213	74.8449	0	0	hypothetical protein
fig|539814.32.peg.870	192	61.7015	0	0	hypothetical protein
fig|539814.32.peg.871	666	485.263	0	0	Mobile element protein
fig|539814.32.peg.872	522	341.981	2	88.6348	Histone H1-like protein HC2
fig|539814.32.peg.873	720	539.263	34	955.553	FKBP-type peptidyl-prolyl cis-trans isomerase / Macrophage infectivity potentiator
fig|539814.32.peg.874	120	18.5371	0	0	hypothetical protein
fig|539814.32.peg.875	123	20.098	0	0	hypothetical protein
fig|539814.32.peg.876	339	169.026	1	89.665	Mobile element protein
fig|539814.32.peg.877	228	84.8539	0	0	Mobile element protein
fig|539814.32.peg.878	165	43.7502	0	0	hypothetical protein
fig|539814.32.peg.879	189	59.6732	0	0	Mobile element protein
fig|539814.32.peg.880	465	286.383	5	264.606	Regulator of sigma D
fig|539814.32.peg.881	1428	1247.26	8	97.2095	2-oxoglutarate/malate translocator
fig|539814.32.peg.882	1083	902.263	4	67.1898	Peptide methionine sulfoxide reductase MsrB (EC 1.8.4.12)
fig|539814.32.peg.883	441	263.136	8	460.771	OsmC/Ohr family protein
fig|539814.32.peg.884	1017	836.263	0	0	Ribosome small subunit-stimulated GTPase EngC
fig|539814.32.peg.885	153	36.7123	0	0	hypothetical protein
fig|539814.32.peg.886	177	51.681	1	293.255	hypothetical protein
fig|539814.32.peg.887	312	146.529	3	310.294	Outer membrane protein Imp%2C required for envelope biogenesis / Organic solvent tolerance protein precursor
fig|539814.32.peg.888	2115	1934.26	1	7.8354	hypothetical protein
fig|539814.32.peg.889	144	31.3017	1	484.183	hypothetical protein
fig|539814.32.peg.890	180	53.6349	0	0	hypothetical protein
fig|539814.32.peg.891	375	200.946	0	0	Mobile element protein
fig|539814.32.peg.892	129	22.9206	0	0	Mobile element protein
fig|539814.32.peg.893	366	192.858	3	235.754	Mobile element protein
fig|539814.32.peg.894	543	362.981	2	83.5069	3'-to-5' oligoribonuclease (orn)
fig|539814.32.peg.895	1092	911.263	3	49.8947	Epoxyqueuosine (oQ) reductase QueG
fig|539814.32.peg.896	1872	1691.26	45	403.253	Probable type IV pilus assembly FimV-related transmembrane protein
fig|539814.32.peg.897	174	49.6983	0	0	hypothetical protein
fig|539814.32.peg.898	117	17.1867	0	0	hypothetical protein
fig|539814.32.peg.899	144	31.3017	0	0	hypothetical protein
fig|539814.32.peg.900	138	27.9532	0	0	hypothetical protein
fig|539814.32.peg.901	120	18.5371	0	0	hypothetical protein
fig|539814.32.peg.902	597	416.444	3	109.179	TsaE protein%2C required for threonylcarbamoyladenosine t(6)A37 formation in tRNA
fig|539814.32.peg.903	1251	1070.26	2	28.3215	N-acetylmuramoyl-L-alanine amidase (EC 3.5.1.28)
fig|539814.32.peg.904	1905	1724.26	4	35.1587	DNA mismatch repair protein MutL
fig|539814.32.peg.905	129	22.9206	0	0	hypothetical protein
fig|539814.32.peg.906	951	770.263	0	0	tRNA dimethylallyltransferase (EC 2.5.1.75)
fig|539814.32.peg.907	207	71.1771	0	0	hypothetical protein
fig|539814.32.peg.908	1332	1151.26	20	263.289	GTP-binding protein HflX
fig|539814.32.peg.909	120	18.5371	0	0	hypothetical protein
fig|539814.32.peg.910	435	257.33	1	58.896	hypothetical protein
fig|539814.32.peg.911	225	82.7296	0	0	hypothetical protein
fig|539814.32.peg.912	813	632.263	1	23.9706	hypothetical protein
fig|539814.32.peg.913	147	32.9506	0	0	CDP-diacylglycerol--serine O-phosphatidyltransferase (EC 2.7.8.8)
fig|539814.32.peg.914	2154	1973.26	0	0	hypothetical protein
fig|539814.32.peg.915	3099	2918.26	1	5.1934	hypothetical protein
fig|539814.32.peg.916	405	228.638	0	0	CDP-diacylglycerol--serine O-phosphatidyltransferase (EC 2.7.8.8)
fig|539814.32.peg.917	174	49.6983	0	0	CDP-diacylglycerol--serine O-phosphatidyltransferase (EC 2.7.8.8)
fig|539814.32.peg.918	258	105.764	0	0	CDP-diacylglycerol--serine O-phosphatidyltransferase (EC 2.7.8.8)
fig|539814.32.peg.919	132	24.6424	0	0	hypothetical protein
fig|539814.32.peg.920	225	82.7296	0.5	91.5979	Putative cytoplasmic protein
fig|539814.32.peg.921	3081	2900.26	1	5.22564	hypothetical protein
fig|539814.32.peg.922	405	228.638	0	0	CDP-diacylglycerol--serine O-phosphatidyltransferase (EC 2.7.8.8)
fig|539814.32.peg.923	447	268.882	0	0	CDP-diacylglycerol--serine O-phosphatidyltransferase (EC 2.7.8.8)
fig|539814.32.peg.924	225	82.7296	0.5	91.5979	Putative cytoplasmic protein
fig|539814.32.peg.925	549	368.904	0	0	Hypothetical metal-binding enzyme%2C YcbL homolog
fig|539814.32.peg.926	378	203.684	1	74.4079	hypothetical protein
fig|539814.32.peg.927	1782	1601.26	0	0	hypothetical protein
fig|539814.32.peg.928	228	84.8539	1	178.61	hypothetical protein
fig|539814.32.peg.929	234	88.8452	1	170.586	hypothetical protein
fig|539814.32.peg.930	1497	1316.26	0	0	hypothetical protein
fig|539814.32.peg.931	273	116.538	1	130.05	hypothetical protein
fig|539814.32.peg.932	192	61.7015	0	0	Mobile element protein
fig|539814.32.peg.933	165	43.7502	0	0	hypothetical protein
fig|539814.32.peg.934	156	38.4033	0	0	Mobile element protein
fig|539814.32.peg.935	1269	1088.26	1	13.9265	Na+/H+ antiporter NhaP
fig|539814.32.peg.936	150	34.8068	0	0	hypothetical protein
fig|539814.32.peg.937	192	61.7015	0	0	Mobile element protein
fig|539814.32.peg.938	399	222.977	1	67.97	Mobile element protein
fig|539814.32.peg.939	468	289.261	1	52.3946	Mobile element protein
fig|539814.32.peg.940	162	42.0447	0	0	hypothetical protein
fig|539814.32.peg.941	330	161.69	0	0	Mobile element protein
fig|539814.32.peg.942	120	18.5371	0	0	hypothetical protein
fig|539814.32.peg.943	549	368.904	0	0	Mobile element protein
fig|539814.32.peg.944	243	94.8927	1	159.714	hypothetical protein
fig|539814.32.peg.945	126	21.516	0	0	hypothetical protein
fig|539814.32.peg.946	153	36.7123	0	0	hypothetical protein
fig|539814.32.peg.947	117	17.1867	0	0	hypothetical protein
fig|539814.32.peg.948	621	440.31	0	0	FIG137360: hypothetical protein
fig|539814.32.peg.949	1326	1145.26	1	13.2334	hypothetical protein
fig|539814.32.peg.950	336	166.564	1	90.9905	Phosphoenolpyruvate synthase (EC 2.7.9.2)
fig|539814.32.peg.951	2250	2069.26	3	21.9726	Aspartyl-tRNA(Asn) amidotransferase subunit A (EC 6.3.5.6) @ Glutamyl-tRNA(Gln) amidotransferase subunit A (EC 6.3.5.7)
fig|539814.32.peg.952	1002	821.263	0	0	hypothetical protein
fig|539814.32.peg.953	156	38.4033	0	0	hypothetical protein
fig|539814.32.peg.954	138	27.9532	0	0	Long-chain fatty acid transport protein
fig|539814.32.peg.955	696	515.263	0	0	Mobile element protein
fig|539814.32.peg.956	156	38.4033	0	0	Mobile element protein
fig|539814.32.peg.957	822	641.263	0	0	Ferric siderophore transport system%2C periplasmic binding protein TonB
fig|539814.32.peg.958	372	198.183	15	1147.1	hypothetical protein
fig|539814.32.peg.959	429	251.384	27	1627.81	hypothetical protein
fig|539814.32.peg.960	141	29.5691	0	0	hypothetical protein
fig|539814.32.peg.961	261	107.733	0	0	hypothetical protein
fig|539814.32.peg.962	138	27.9532	0	0	hypothetical protein
fig|539814.32.peg.963	129	22.9206	0	0	hypothetical protein
fig|539814.32.peg.964	168	45.6957	0	0	hypothetical protein
fig|539814.32.peg.965	117	17.1867	0	0	hypothetical protein
fig|539814.32.peg.966	141	29.5691	0	0	Long-chain fatty acid transport protein
fig|539814.32.peg.967	13929	13748.3	6.63993	7.31968	T1SS secreted agglutinin RTX
fig|539814.32.peg.968	3333	3152.26	0	0	T1SS secreted agglutinin RTX
fig|539814.32.peg.969	18444	18263.3	18.5236	15.3717	Flagellar hook-associated protein FlgK
fig|539814.32.peg.970	957	776.263	0	0	hypothetical protein
fig|539814.32.peg.971	11532	11351.3	10.4764	13.9877	T1SS secreted agglutinin RTX
fig|539814.32.peg.972	957	776.263	1	19.5239	hypothetical protein
fig|539814.32.peg.973	4677	4496.26	0	0	T1SS secreted agglutinin RTX
fig|539814.32.peg.974	5472	5291.26	1.19076	3.41068	T1SS secreted agglutinin RTX
fig|539814.32.peg.975	117	17.1867	0	0	hypothetical protein
fig|539814.32.peg.976	9018	8837.26	1.37571	2.35932	T1SS secreted agglutinin RTX
fig|539814.32.peg.977	117	17.1867	0	0	hypothetical protein
fig|539814.32.peg.978	12438	12257.3	9.7936	12.1095	T1SS secreted agglutinin RTX
fig|539814.32.peg.979	279	121.134	0	0	hypothetical protein
fig|539814.32.peg.980	135	26.3745	0	0	Mobile element protein
fig|539814.32.peg.981	210	73.0206	0	0	Mobile element protein
fig|539814.32.peg.982	228	84.8539	0	0	Mobile element protein
fig|539814.32.peg.983	135	26.3745	0	0	hypothetical protein
fig|539814.32.peg.984	180	53.6349	0	0	hypothetical protein
fig|539814.32.peg.985	357	185.05	1	81.9008	Mobile element protein
fig|539814.32.peg.986	960	779.263	1	19.4488	Glycyl-tRNA synthetase alpha chain (EC 6.1.1.14)
fig|539814.32.peg.987	2109	1928.26	3	23.5793	Glycyl-tRNA synthetase beta chain (EC 6.1.1.14)
fig|539814.32.peg.988	546	365.981	1	41.4112	D-glycero-D-manno-heptose 1%2C7-bisphosphate phosphatase (EC 3.1.1.-)
fig|539814.32.peg.989	711	530.263	0	0	1-acyl-sn-glycerol-3-phosphate acyltransferase (EC 2.3.1.51)
fig|539814.32.peg.990	594	413.532	1	36.6495	Phosphoheptose isomerase 1 (EC 5.3.1.-)
fig|539814.32.peg.991	171	47.6686	1	317.94	Mobile element protein
fig|539814.32.peg.992	2415	2234.26	8	54.2666	DNA gyrase subunit B (EC 5.99.1.3)
fig|539814.32.peg.993	120	18.5371	0	0	hypothetical protein
fig|539814.32.peg.994	588	407.532	1	37.1891	Mobile element protein
fig|539814.32.peg.995	180	53.6349	0	0	Mobile element protein
fig|539814.32.peg.996	114	15.8212	0	0	hypothetical protein
fig|539814.32.peg.997	1110	929.263	8	130.475	DNA polymerase III beta subunit (EC 2.7.7.7)
fig|539814.32.peg.998	1542	1361.26	7	77.935	Chromosomal replication initiator protein DnaA
fig|539814.32.peg.999	117	17.1867	0	0	hypothetical protein
fig|539814.32.peg.1000	309	144.172	0	0	Mobile element protein
fig|539814.32.peg.1001	234	88.8452	0	0	Mobile element protein
fig|539814.32.peg.1002	138	27.9532	0	0	hypothetical protein
fig|539814.32.peg.1003	162	42.0447	1	360.467	Mobile element protein
fig|539814.32.peg.1004	135	26.3745	9	5171.72	LSU ribosomal protein L34p
fig|539814.32.peg.1005	378	203.684	3	223.224	Ribonuclease P protein component (EC 3.1.26.5)
fig|539814.32.peg.1006	168	45.6957	0	0	hypothetical protein
fig|539814.32.peg.1007	1686	1505.26	1	10.0685	Inner membrane protein translocase component YidC%2C long form
fig|539814.32.peg.1008	165	43.7502	0	0	hypothetical protein
fig|539814.32.peg.1009	849	668.263	2	45.3585	Mobile element protein
fig|539814.32.peg.1010	117	17.1867	0	0	hypothetical protein
fig|539814.32.peg.1011	291	130.336	0	0	hypothetical protein
fig|539814.32.peg.1012	177	51.681	0	0	Mobile element protein
fig|539814.32.peg.1013	162	42.0447	0	0	hypothetical protein
fig|539814.32.peg.1014	165	43.7502	3	1039.24	hypothetical protein
fig|539814.32.peg.1015	882	701.263	5	108.06	ATP synthase F0 sector subunit a
fig|539814.32.peg.1016	213	74.8449	9	1822.46	ATP synthase F0 sector subunit c
fig|539814.32.peg.1017	408	231.565	2	130.898	ATP synthase F0 sector subunit b
fig|539814.32.peg.1018	534	353.981	0	0	ATP synthase delta chain (EC 3.6.3.14)
fig|539814.32.peg.1019	1545	1364.26	15	166.636	ATP synthase alpha chain (EC 3.6.3.14)
fig|539814.32.peg.1020	861	680.263	4	89.1168	ATP synthase gamma chain (EC 3.6.3.14)
fig|539814.32.peg.1021	1377	1196.26	18	228.046	ATP synthase beta chain (EC 3.6.3.14)
fig|539814.32.peg.1022	426	248.596	2	121.931	ATP synthase epsilon chain (EC 3.6.3.14)
fig|539814.32.peg.1023	1218	1037.26	1	14.6113	NAD(FAD)-utilizing dehydrogenases
fig|539814.32.peg.1024	1209	1028.26	0	0	Probable type IV pilus assembly FimV-related transmembrane protein
fig|539814.32.peg.1025	126	21.516	0	0	hypothetical protein
fig|539814.32.peg.1026	264	109.893	0	0	hypothetical protein
fig|539814.32.peg.1027	132	24.6424	0	0	hypothetical protein
fig|539814.32.peg.1028	132	24.6424	0	0	hypothetical protein
fig|539814.32.peg.1029	1380	1199.26	0	0	GTPase and tRNA-U34 5-formylation enzyme TrmE
fig|539814.32.peg.1030	540	359.981	0	0	Mobile element protein
fig|539814.32.peg.1031	282	123.388	0	0	hypothetical protein
fig|539814.32.peg.1032	147	32.9506	0	0	hypothetical protein
fig|539814.32.peg.1033	120	18.5371	0	0	hypothetical protein
fig|539814.32.peg.1034	267	112.275	0	0	Mobile element protein
fig|539814.32.peg.1035	366	192.858	0	0	Mobile element protein
fig|539814.32.peg.1036	210	73.0206	3	622.663	hypothetical protein
fig|539814.32.peg.1037	1893	1712.26	8	70.8102	tRNA uridine 5-carboxymethylaminomethyl modification enzyme GidA
fig|539814.32.peg.1038	666	485.263	1	31.232	rRNA small subunit 7-methylguanosine (m7G) methyltransferase GidB
fig|539814.32.peg.1039	798	617.263	1	24.5531	Chromosome (plasmid) partitioning protein ParA
fig|539814.32.peg.1040	900	719.263	4	84.2847	Chromosome (plasmid) partitioning protein ParB
fig|539814.32.peg.1041	342	171.67	0	0	hypothetical protein
fig|539814.32.peg.1042	1320	1139.26	0	0	hypothetical protein
fig|539814.32.peg.1043	327	159.028	0	0	hypothetical protein
fig|539814.32.peg.1044	474	295.076	0	0	hypothetical protein
fig|539814.32.peg.1045	153	36.7123	0	0	hypothetical protein
fig|539814.32.peg.1046	1788	1607.26	0	0	Channel-forming transporter/cytolysins activator of TpsB family
fig|539814.32.peg.1047	9156	8975.26	7	11.8203	Exopolysaccharide biosynthesis domain protein
fig|539814.32.peg.1048	120	18.5371	0	0	hypothetical protein
fig|539814.32.peg.1049	138	27.9532	0	0	hypothetical protein
fig|539814.32.peg.1050	126	21.516	0	0	hypothetical protein
fig|539814.32.peg.1051	1788	1607.26	0	0	Channel-forming transporter/cytolysins activator of TpsB family
fig|539814.32.peg.1052	10278	10097.3	3	4.50292	Proline-rich protein
fig|539814.32.peg.1053	120	18.5371	0	0	hypothetical protein
fig|539814.32.peg.1054	360	187.745	2	161.45	Mobile element protein
fig|539814.32.peg.1055	198	65.3981	0	0	hypothetical protein
fig|539814.32.peg.1056	369	195.418	7	542.889	hypothetical protein
fig|539814.32.peg.1057	333	164.003	0	0	Mobile element protein
fig|539814.32.peg.1058	480	300.919	0	0	Mobile element protein
fig|539814.32.peg.1059	1398	1217.26	4	49.8026	L-Proline/Glycine betaine transporter ProP
fig|539814.32.peg.1060	906	725.263	0	0	Hydroxymethylpyrimidine ABC transporter%2C substrate-binding component
fig|539814.32.peg.1061	756	575.263	5	131.729	Hydroxymethylpyrimidine ABC transporter%2C transmembrane component
fig|539814.32.peg.1062	774	593.263	0	0	Hydroxymethylpyrimidine ABC transporter%2C ATPase component
fig|539814.32.peg.1063	858	677.263	1	22.3779	Formamidopyrimidine-DNA glycosylase (EC 3.2.2.23)
fig|539814.32.peg.1064	1290	1109.26	2	27.3257	Multi antimicrobial extrusion protein (Na(+)/drug antiporter)%2C MATE family of MDR efflux pumps
fig|539814.32.peg.1065	651	470.263	1	32.2282	Thiopurine S-methyltransferase (EC 2.1.1.67)
fig|539814.32.peg.1066	357	185.05	0	0	Mobile element protein
fig|539814.32.peg.1067	999	818.263	4	74.0873	hypothetical protein
fig|539814.32.peg.1068	147	32.9506	0	0	hypothetical protein
fig|539814.32.peg.1069	192	61.7015	0	0	hypothetical protein
fig|539814.32.peg.1070	324	156.398	3	290.714	FIG00955339: hypothetical protein
fig|539814.32.peg.1071	117	17.1867	1	881.827	hypothetical protein
fig|539814.32.peg.1072	1305	1124.26	5	67.4029	tRNA-i(6)A37 methylthiotransferase
fig|539814.32.peg.1073	996	815.263	3	55.7699	Phosphate starvation-inducible protein PhoH%2C predicted ATPase
fig|539814.32.peg.1074	465	286.383	0	0	Metal-dependent hydrolase YbeY%2C involved in rRNA and/or ribosome maturation and assembly
fig|539814.32.peg.1075	117	17.1867	0	0	hypothetical protein
fig|539814.32.peg.1076	144	31.3017	0	0	Mobile element protein
fig|539814.32.peg.1077	225	82.7296	0	0	Mobile element protein
fig|539814.32.peg.1078	861	680.263	1	22.2792	Magnesium and cobalt efflux protein CorC
fig|539814.32.peg.1079	1515	1334.26	3	34.0766	Apolipoprotein N-acyltransferase (EC 2.3.1.-) / Copper homeostasis protein CutE
fig|539814.32.peg.1080	294	132.537	0	0	Mobile element protein
fig|539814.32.peg.1081	174	49.6983	0	0	hypothetical protein
fig|539814.32.peg.1082	1776	1595.26	3	28.5014	DEAD-box ATP-dependent RNA helicase CshA (EC 3.6.4.13)
fig|539814.32.peg.1083	642	461.263	1	32.857	hypothetical protein
fig|539814.32.peg.1084	474	295.076	2	102.724	hypothetical protein
fig|539814.32.peg.1085	168	45.6957	0	0	hypothetical protein
fig|539814.32.peg.1086	114	15.8212	0	0	hypothetical protein
fig|539814.32.peg.1087	156	38.4033	0	0	hypothetical protein
fig|539814.32.peg.1088	1143	962.263	1	15.7501	Putrescine transport ATP-binding protein PotG (TC 3.A.1.11.2)
fig|539814.32.peg.1089	132	24.6424	0	0	hypothetical protein
fig|539814.32.peg.1090	114	15.8212	0	0	hypothetical protein
fig|539814.32.peg.1091	924	743.263	0	0	Putrescine transport system permease protein PotH (TC 3.A.1.11.2)
fig|539814.32.peg.1092	822	641.263	0	0	Putrescine transport system permease protein PotI (TC 3.A.1.11.2)
fig|539814.32.peg.1093	1158	977.263	7	108.558	Alanine racemase (EC 5.1.1.1)
fig|539814.32.peg.1094	189	59.6732	0	0	Mobile element protein
fig|539814.32.peg.1095	345	174.404	0	0	Mobile element protein
fig|539814.32.peg.1096	129	22.9206	0	0	hypothetical protein
fig|539814.32.peg.1097	129	22.9206	0	0	hypothetical protein
fig|539814.32.peg.1098	1293	1112.26	2	27.252	phytase
fig|539814.32.peg.1099	156	38.4033	0	0	hypothetical protein
fig|539814.32.peg.1100	270	114.482	0	0	hypothetical protein
fig|539814.32.peg.1101	396	220.285	0	0	hypothetical protein
fig|539814.32.peg.1102	120	18.5371	0	0	hypothetical protein
fig|539814.32.peg.1103	498	318.364	1	47.605	Mobile element protein
fig|539814.32.peg.1104	675	494.263	0	0	N-acetylmuramoyl-L-alanine amidase (EC 3.5.1.28) AmpD
fig|539814.32.peg.1105	855	674.263	2	44.9549	Quinolinate phosphoribosyltransferase [decarboxylating] (EC 2.4.2.19)
fig|539814.32.peg.1106	171	47.6686	0	0	Mobile element protein
fig|539814.32.peg.1107	1320	1139.26	0	0	Type I secretion system%2C outer membrane component LapE
fig|539814.32.peg.1108	135	26.3745	0	0	hypothetical protein
fig|539814.32.peg.1109	816	635.263	1	23.8574	Type I restriction-modification system%2C DNA-methyltransferase subunit M (EC 2.1.1.72)
fig|539814.32.peg.1110	153	36.7123	0	0	Type I restriction-modification system%2C restriction subunit R (EC 3.1.21.3)
fig|539814.32.peg.1111	294	132.537	0	0	hypothetical protein
fig|539814.32.peg.1112	3831	3650.26	1	4.15195	FOG: Ankyrin repeat
fig|539814.32.peg.1113	144	31.3017	0	0	hypothetical protein
fig|539814.32.peg.1114	678	497.263	0	0	COG1272: Predicted membrane protein hemolysin III homolog
fig|539814.32.peg.1115	231	86.7784	0	0	hypothetical protein
fig|539814.32.peg.1116	366	192.858	0	0	Mobile element protein
fig|539814.32.peg.1117	534	353.981	8	342.52	Cytochrome B561
fig|539814.32.peg.1118	279	121.134	0	0	COG2827: putative endonuclease containing a URI domain
fig|539814.32.peg.1119	576	395.701	4	153.204	hypothetical protein
fig|539814.32.peg.1120	264	109.893	0	0	hypothetical protein
fig|539814.32.peg.1121	189	59.6732	0	0	Mobile element protein
fig|539814.32.peg.1122	189	59.6732	0	0	Mobile element protein
fig|539814.32.peg.1123	465	286.383	0	0	Mobile element protein
fig|539814.32.peg.1124	1188	1007.26	2	30.0929	UDP-N-acetylglucosamine 4%2C6-dehydratase (EC 4.2.1.-)
fig|539814.32.peg.1125	1041	860.263	5	88.0877	N-acetylneuraminate synthase (EC 2.5.1.56)
fig|539814.32.peg.1126	1089	908.263	0	0	UDP-N-acetylglucosamine 2-epimerase (EC 5.1.3.14)
fig|539814.32.peg.1127	843	662.263	0	0	UDP-glucose 4-epimerase (EC 5.1.3.2)
fig|539814.32.peg.1128	795	614.263	0	0	Imidazole glycerol phosphate synthase cyclase subunit (EC 4.1.3.-)
fig|539814.32.peg.1129	615	434.31	1	34.8961	Imidazole glycerol phosphate synthase amidotransferase subunit (EC 2.4.2.-)
fig|539814.32.peg.1130	1218	1037.26	0	0	Legionaminic acid biosynthesis protein PtmG
fig|539814.32.peg.1131	1047	866.263	1	17.4955	D-glycero-D-manno-heptose 1-phosphate guanosyltransferase
fig|539814.32.peg.1132	912	731.263	1	20.7254	Legionaminic acid biosynthesis protein PtmF
fig|539814.32.peg.1133	711	530.263	0	0	Legionaminic acid cytidylyltransferase (EC 2.7.7.43)
fig|539814.32.peg.1134	771	590.263	0	0	Legionaminic acid biosynthesis protein PtmA
fig|539814.32.peg.1135	909	728.263	1	20.8108	Glucose-1-phosphate thymidylyltransferase (EC 2.7.7.24)
fig|539814.32.peg.1136	210	73.0206	0	0	hypothetical protein
fig|539814.32.peg.1137	150	34.8068	0	0	hypothetical protein
fig|539814.32.peg.1138	1029	848.263	0	0	dTDP-glucose 4%2C6-dehydratase (EC 4.2.1.46)
fig|539814.32.peg.1139	933	752.263	0	0	Glycosyl transferase%2C family 2
fig|539814.32.peg.1140	615	434.31	0	0	SAM (And some other nucleotide) binding motif
fig|539814.32.peg.1141	663	482.263	0	0	Acyltransferase
fig|539814.32.peg.1142	924	743.263	1	20.3908	hypothetical protein
fig|539814.32.peg.1143	693	512.263	0	0	FIG00821895: hypothetical protein
fig|539814.32.peg.1144	174	49.6983	0	0	CDS_ID OB2417
fig|539814.32.peg.1145	129	22.9206	0	0	hypothetical protein
fig|539814.32.peg.1146	777	596.263	0	0	conserved domain protein
fig|539814.32.peg.1147	1128	947.263	0	0	Lipopolysaccharide biosynthesis protein RffA
fig|539814.32.peg.1148	1560	1379.26	0	0	hypothetical protein
fig|539814.32.peg.1149	1002	821.263	1	18.4542	hypothetical protein
fig|539814.32.peg.1150	1248	1067.26	0	0	Proposed peptidoglycan lipid II flippase MurJ
fig|539814.32.peg.1151	1047	866.263	0	0	hypothetical protein
fig|539814.32.peg.1152	159	40.1855	0	0	hypothetical protein
fig|539814.32.peg.1153	819	638.263	1	23.7453	FIG00522543: hypothetical protein
fig|539814.32.peg.1154	567	386.742	0	0	Undecaprenyl-phosphate galactosephosphotransferase (EC 2.7.8.6)
fig|539814.32.peg.1155	1779	1598.26	0	0	Asparagine synthetase [glutamine-hydrolyzing] (EC 6.3.5.4)
fig|539814.32.peg.1156	144	31.3017	0	0	hypothetical protein
fig|539814.32.peg.1157	303	139.351	0	0	hypothetical protein
fig|539814.32.peg.1158	498	318.364	0	0	hypothetical protein
fig|539814.32.peg.1159	450	271.825	5	278.777	putative lipoprotein
fig|539814.32.peg.1160	132	24.6424	0	0	hypothetical protein
fig|539814.32.peg.1161	117	17.1867	1	881.827	hypothetical protein
fig|539814.32.peg.1162	1629	1448.26	22	230.225	Phosphoenolpyruvate carboxykinase [ATP] (EC 4.1.1.49)
fig|539814.32.peg.1163	2334	2153.26	37	260.424	Transcription accessory protein (S1 RNA-binding domain)
fig|539814.32.peg.1164	1539	1358.26	1	11.1582	Glutamate--cysteine ligase (EC 6.3.2.2)
fig|539814.32.peg.1165	492	312.531	1	48.4935	Periplasmic thiol:disulfide oxidoreductase DsbB%2C required for DsbA reoxidation
fig|539814.32.peg.1166	1260	1079.26	9	126.384	Transcription termination factor Rho
fig|539814.32.peg.1167	114	15.8212	0	0	hypothetical protein
fig|539814.32.peg.1168	696	515.263	0	0	hypothetical protein
fig|539814.32.peg.1169	9516	9335.26	3	4.87047	hypothetical protein
fig|539814.32.peg.1170	156	38.4033	0	0	hypothetical protein
fig|539814.32.peg.1171	144	31.3017	0	0	Mobile element protein
fig|539814.32.peg.1172	498	318.364	1	47.605	Mobile element protein
fig|539814.32.peg.1173	477	297.951	0	0	Mobile element protein
fig|539814.32.peg.1174	198	65.3981	0	0	FIG01205472: hypothetical protein
fig|539814.32.peg.1175	141	29.5691	0	0	hypothetical protein
fig|539814.32.peg.1176	360	187.745	0	0	hypothetical protein
fig|539814.32.peg.1177	288	127.974	2	236.856	Uncharacterized protein COG3461
fig|539814.32.peg.1178	117	17.1867	0	0	hypothetical protein
fig|539814.32.peg.1179	1161	980.263	3	46.3826	predicted protein
fig|539814.32.peg.1180	120	18.5371	0	0	hypothetical protein
fig|539814.32.peg.1181	357	185.05	0	0	Mobile element protein
fig|539814.32.peg.1182	447	268.882	0	0	hypothetical protein
fig|539814.32.peg.1183	1782	1601.26	0	0	Sodium-dependent phosphate transporter
fig|539814.32.peg.1184	180	53.6349	0	0	hypothetical protein
fig|539814.32.peg.1185	189	59.6732	0	0	Mobile element protein
fig|539814.32.peg.1186	186	57.8434	0	0	Mobile element protein
fig|539814.32.peg.1187	219	78.5795	0	0	hypothetical protein
fig|539814.32.peg.1188	324	156.398	8	775.238	Thioredoxin
fig|539814.32.peg.1189	900	719.263	1	21.0712	NADPH dependent preQ0 reductase (EC 1.7.1.13)
fig|539814.32.peg.1190	1176	995.263	3	45.6836	Adenosylmethionine-8-amino-7-oxononanoate aminotransferase (EC 2.6.1.62)
fig|539814.32.peg.1191	1257	1076.26	3	42.2454	Proton/glutamate symport protein @ Sodium/glutamate symport protein
fig|539814.32.peg.1192	210	73.0206	0	0	hypothetical protein
fig|539814.32.peg.1193	120	18.5371	0	0	hypothetical protein
fig|539814.32.peg.1194	123	20.098	1	754.091	hypothetical protein
fig|539814.32.peg.1195	423	245.727	0	0	Protoporphyrinogen IX oxidase%2C novel form%2C HemJ (EC 1.3.-.-)
fig|539814.32.peg.1196	270	114.482	0	0	hypothetical protein
fig|539814.32.peg.1197	219	78.5795	1	192.871	hypothetical protein
fig|539814.32.peg.1198	849	668.263	0	0	hypothetical protein
fig|539814.32.peg.1199	396	220.285	0	0	hypothetical protein
fig|539814.32.peg.1200	246	97.2893	0	0	Mobile element protein
fig|539814.32.peg.1201	207	71.1771	1	212.93	hypothetical protein
fig|539814.32.peg.1202	375	200.946	16	1206.75	SSU ribosomal protein S12p (S23e)
fig|539814.32.peg.1203	153	36.7123	0	0	hypothetical protein
fig|539814.32.peg.1204	471	292.107	16	830.146	SSU ribosomal protein S7p (S5e)
fig|539814.32.peg.1205	2097	1916.26	72	569.448	Translation elongation factor G
fig|539814.32.peg.1206	1197	1016.26	60	894.791	Translation elongation factor Tu
fig|539814.32.peg.1207	141	29.5691	0	0	hypothetical protein
fig|539814.32.peg.1208	375	200.946	1	75.4218	Mobile element protein
fig|539814.32.peg.1209	735	554.263	0	0	Mobile element protein
fig|539814.32.peg.1210	138	27.9532	0	0	hypothetical protein
fig|539814.32.peg.1211	165	43.7502	2	692.829	hypothetical protein
fig|539814.32.peg.1212	540	359.981	1	42.1014	type IV pili signal transduction protein PilI
fig|539814.32.peg.1213	153	36.7123	1	412.824	hypothetical protein
fig|539814.32.peg.1214	267	112.275	3	404.962	type IV pilus biogenesis protein PilJ
fig|539814.32.peg.1215	426	248.596	4	243.861	type IV pilus biogenesis protein PilJ
fig|539814.32.peg.1216	4971	4790.26	24	75.9326	Signal transduction histidine kinase CheA (EC 2.7.3.-)
fig|539814.32.peg.1217	459	280.533	4	216.099	Chemotaxis signal transduction protein
fig|539814.32.peg.1218	897	716.263	2	42.3189	Putative transporter%2C DME family
fig|539814.32.peg.1219	729	548.263	0	0	Ribosomal RNA small subunit methyltransferase E (EC 2.1.1.-)
fig|539814.32.peg.1220	1164	983.263	2	30.8274	S-adenosylmethionine synthetase (EC 2.5.1.6)
fig|539814.32.peg.1221	1998	1817.26	8	66.7189	Transketolase (EC 2.2.1.1)
fig|539814.32.peg.1222	786	605.263	2	50.0798	hypothetical protein
fig|539814.32.peg.1223	132	24.6424	0	0	hypothetical protein
fig|539814.32.peg.1224	927	746.263	1	20.3088	Porphobilinogen deaminase (EC 2.5.1.61)
fig|539814.32.peg.1225	780	599.263	1	25.2906	Uroporphyrinogen-III synthase (EC 4.2.1.75)
fig|539814.32.peg.1226	1344	1163.26	3	39.0859	Homolog of E. coli HemX protein
fig|539814.32.peg.1227	1233	1052.26	3	43.2089	Uncharacterized protein EC-HemY%2C likely associated with heme metabolism based on gene clustering with hemC%2C hemD in Proteobacteria (unrelated to HemY-type PPO in GramPositives)
fig|539814.32.peg.1228	2442	2261.26	3	20.107	Lead%2C cadmium%2C zinc and mercury transporting ATPase (EC 3.6.3.3) (EC 3.6.3.5)%3B Copper-translocating P-type ATPase (EC 3.6.3.4)
fig|539814.32.peg.1229	1044	863.263	0	0	hypothetical protein
fig|539814.32.peg.1230	522	341.981	0	0	hypothetical protein
fig|539814.32.peg.1231	279	121.134	0	0	hypothetical protein
fig|539814.32.peg.1232	2322	2141.26	1	7.07794	*IAP 1
fig|539814.32.peg.1233	912	731.263	2	41.4508	hypothetical protein
fig|539814.32.peg.1234	135	26.3745	0	0	hypothetical protein
fig|539814.32.peg.1235	135	26.3745	0	0	hypothetical protein
fig|539814.32.peg.1236	2646	2465.26	2	12.2954	hypothetical protein
fig|539814.32.peg.1237	144	31.3017	0	0	hypothetical protein
fig|539814.32.peg.1238	2661	2480.26	2.32359	14.1984	hypothetical protein
fig|539814.32.peg.1239	135	26.3745	0	0	hypothetical protein
fig|539814.32.peg.1240	237	90.8404	0	0	hypothetical protein
fig|539814.32.peg.1241	1524	1343.26	0	0	hypothetical protein
fig|539814.32.peg.1242	570	389.742	0	0	inversin protein alternative isoform%2C putative
fig|539814.32.peg.1243	180	53.6349	0	0	hypothetical protein
fig|539814.32.peg.1244	117	17.1867	0	0	hypothetical protein
fig|539814.32.peg.1245	144	31.3017	0	0	hypothetical protein
fig|539814.32.peg.1246	2643	2462.26	1	6.1552	hypothetical protein
fig|539814.32.peg.1247	135	26.3745	0	0	hypothetical protein
fig|539814.32.peg.1248	2661	2480.26	1	6.11053	hypothetical protein
fig|539814.32.peg.1249	144	31.3017	0	0	hypothetical protein
fig|539814.32.peg.1250	2073	1892.26	0	0	hypothetical protein
fig|539814.32.peg.1251	210	73.0206	0	0	hypothetical protein
fig|539814.32.peg.1252	144	31.3017	0	0	hypothetical protein
fig|539814.32.peg.1253	2559	2378.26	0	0	hypothetical protein
fig|539814.32.peg.1254	144	31.3017	0	0	hypothetical protein
fig|539814.32.peg.1255	2571	2390.26	1.16892	7.41164	hypothetical protein
fig|539814.32.peg.1256	288	127.974	0	0	hypothetical protein
fig|539814.32.peg.1257	177	51.681	0	0	Mobile element protein
fig|539814.32.peg.1258	2568	2387.26	3.50749	22.2676	hypothetical protein
fig|539814.32.peg.1259	945	764.263	0	0	hypothetical protein
fig|539814.32.peg.1260	4425	4244.26	6.84218	24.4325	hypothetical protein
fig|539814.32.peg.1261	651	470.263	0	0	Mobile element protein
fig|539814.32.peg.1262	282	123.388	0	0	Mobile element protein
fig|539814.32.peg.1263	1350	1169.26	0	0	FIG065221: Holliday junction DNA helicase
fig|539814.32.peg.1264	129	22.9206	0	0	hypothetical protein
fig|539814.32.peg.1265	1509	1328.26	2	22.8204	MG(2+) CHELATASE FAMILY PROTEIN / ComM-related protein
fig|539814.32.peg.1266	114	15.8212	0	0	hypothetical protein
fig|539814.32.peg.1267	129	22.9206	0	0	hypothetical protein
fig|539814.32.peg.1268	267	112.275	0	0	hypothetical protein
fig|539814.32.peg.1269	339	169.026	3	268.995	Nitrogen regulatory protein P-II
fig|539814.32.peg.1270	162	42.0447	0	0	hypothetical protein
fig|539814.32.peg.1271	117	17.1867	0	0	hypothetical protein
fig|539814.32.peg.1272	120	18.5371	0.00118831	0.971547	hypothetical protein
fig|539814.32.peg.1273	732	551.263	4	109.971	Sugar/maltose fermentation stimulation protein homolog
fig|539814.32.peg.1274	477	297.951	3	152.599	C4-type zinc finger protein%2C DksA/TraR family
fig|539814.32.peg.1275	900	719.263	0	0	glutamyl-Q-tRNA synthetase
fig|539814.32.peg.1276	780	599.263	2	50.5812	hypothetical protein
fig|539814.32.peg.1277	114	15.8212	0	0	hypothetical protein
fig|539814.32.peg.1278	2937	2756.26	6	32.9919	Two-component sensor CbrA: intrcellular carbon:nitrogen balance
fig|539814.32.peg.1279	1383	1202.26	2	25.212	Two-component sensor CbrB: intrcellular carbon:nitrogen balance
fig|539814.32.peg.1280	135	26.3745	0	0	hypothetical protein
fig|539814.32.peg.1281	2826	2645.26	10	57.2938	Excinuclease ABC subunit A
fig|539814.32.peg.1282	1368	1187.26	10	127.653	Glutathione reductase (EC 1.8.1.7)
fig|539814.32.peg.1283	789	608.263	2	49.8328	hypothetical protein
fig|539814.32.peg.1284	393	217.332	0	0	Mobile element protein
fig|539814.32.peg.1285	378	203.684	0	0	Mobile element protein
fig|539814.32.peg.1286	195	63.6788	0	0	hypothetical protein
fig|539814.32.peg.1287	4221	4040.26	3	11.2535	*IAP 2
fig|539814.32.peg.1288	534	353.981	0	0	Mobile element protein
fig|539814.32.peg.1289	309	144.172	0	0	hypothetical protein
fig|539814.32.peg.1290	282	123.388	0	0	hypothetical protein
fig|539814.32.peg.1291	870	689.263	0	0	hypothetical protein
fig|539814.32.peg.1292	213	74.8449	0	0	hypothetical protein
fig|539814.32.peg.1293	132	24.6424	0	0	hypothetical protein
fig|539814.32.peg.1294	465	286.383	1	52.9212	hypothetical protein
fig|539814.32.peg.1295	156	38.4033	0	0	hypothetical protein
fig|539814.32.peg.1296	171	47.6686	0	0	hypothetical protein
fig|539814.32.peg.1297	198	65.3981	1	231.745	hypothetical protein
fig|539814.32.peg.1298	888	707.263	4	85.7148	Ribosomal RNA large subunit methyltransferase A (EC 2.1.1.51)
fig|539814.32.peg.1299	1230	1049.26	2	28.8883	putative transport protein of the major facilitator family
fig|539814.32.peg.1300	168	45.6957	0	0	hypothetical protein
fig|539814.32.peg.1301	243	94.8927	0	0	hypothetical protein
fig|539814.32.peg.1302	1425	1244.26	8	97.4438	hypothetical protein
fig|539814.32.peg.1303	372	198.183	0	0	hypothetical protein
fig|539814.32.peg.1304	216	76.7341	7	1382.57	hypothetical protein
fig|539814.32.peg.1305	573	392.742	0	0	hypothetical protein
fig|539814.32.peg.1306	120	18.5371	0	0	hypothetical protein
fig|539814.32.peg.1307	123	20.098	0	0	hypothetical protein
fig|539814.32.peg.1308	174	49.6983	0	0	Mobile element protein
fig|539814.32.peg.1309	159	40.1855	0	0	hypothetical protein
fig|539814.32.peg.1310	189	59.6732	0	0	hypothetical protein
fig|539814.32.peg.1311	270	114.482	4	529.539	Integral membrane protein
fig|539814.32.peg.1312	1998	1817.26	7	58.379	Topoisomerase IV subunit B (EC 5.99.1.-)
fig|539814.32.peg.1313	120	18.5371	0	0	hypothetical protein
fig|539814.32.peg.1314	1446	1265.26	4	47.9133	Carboxyl-terminal protease (EC 3.4.21.102)
fig|539814.32.peg.1315	1098	917.263	1	16.5228	Lipoprotein NlpD
fig|539814.32.peg.1316	120	18.5371	0	0	hypothetical protein
fig|539814.32.peg.1317	168	45.6957	0	0	Mobile element protein
fig|539814.32.peg.1318	1002	821.263	1	18.4542	Ribonuclease Z (EC 3.1.26.11)
fig|539814.32.peg.1319	1032	851.263	5	89.019	4-hydroxyphenylacetate 3-monooxygenase (EC 1.14.13.3)
fig|539814.32.peg.1320	117	17.1867	0	0	Mobile element protein
fig|539814.32.peg.1321	243	94.8927	0	0	Mobile element protein
fig|539814.32.peg.1322	507	327.262	0	0	Phosphopantetheine adenylyltransferase (EC 2.7.7.3)
fig|539814.32.peg.1323	120	18.5371	0	0	hypothetical protein
fig|539814.32.peg.1324	1095	914.263	9	149.193	Malate dehydrogenase (EC 1.1.1.37)
fig|539814.32.peg.1325	600	419.444	3	108.399	16S rRNA (guanine(966)-N(2))-methyltransferase (EC 2.1.1.171)
fig|539814.32.peg.1326	678	497.263	0	0	hypothetical protein
fig|539814.32.peg.1327	153	36.7123	0	0	hypothetical protein
fig|539814.32.peg.1328	2661	2480.26	5	30.5526	Pyruvate dehydrogenase E1 component (EC 1.2.4.1)
fig|539814.32.peg.1329	186	57.8434	0	0	hypothetical protein
fig|539814.32.peg.1330	1224	1043.26	6	87.1634	Dihydrolipoamide acetyltransferase component of pyruvate dehydrogenase complex (EC 2.3.1.12)
fig|539814.32.peg.1331	630	449.263	0	0	toluene tolerance protein%2C putative
fig|539814.32.peg.1332	222	80.5817	0	0	hypothetical protein
fig|539814.32.peg.1333	225	82.7296	0	0	hypothetical protein
fig|539814.32.peg.1334	2676	2495.26	1	6.0738	Hydroxylamine reductase (EC 1.7.-.-)
fig|539814.32.peg.1335	2859	2678.26	0	0	hypothetical protein
fig|539814.32.peg.1336	720	539.263	0	0	Mobile element protein
fig|539814.32.peg.1337	147	32.9506	0	0	hypothetical protein
fig|539814.32.peg.1338	1104	923.263	8	131.323	Phosphoribosylaminoimidazole-succinocarboxamide synthase (EC 6.3.2.6)
fig|539814.32.peg.1339	459	280.533	3	162.074	Cytochrome c5
fig|539814.32.peg.1340	132	24.6424	0	0	hypothetical protein
fig|539814.32.peg.1341	165	43.7502	0	0	hypothetical protein
fig|539814.32.peg.1342	1164	983.263	1	15.4137	Putrescine ABC transporter putrescine-binding protein PotF (TC 3.A.1.11.2)
fig|539814.32.peg.1343	171	47.6686	0	0	hypothetical protein
fig|539814.32.peg.1344	264	109.893	0	0	Mobile element protein
fig|539814.32.peg.1345	318	151.437	7	700.555	PlcB%2C ORFX%2C ORFP%2C ORFB%2C ORFA%2C ldh gene
fig|539814.32.peg.1346	1218	1037.26	2	29.2225	diguanylate cyclase/phosphodiesterase (GGDEF & EAL domains) with PAS/PAC sensor(s)
fig|539814.32.peg.1347	492	312.531	0	0	Mobile element protein
fig|539814.32.peg.1348	216	76.7341	0	0	Mobile element protein
fig|539814.32.peg.1349	246	97.2893	35	5452.3	hypothetical protein
fig|539814.32.peg.1350	135	26.3745	0	0	hypothetical protein
fig|539814.32.peg.1351	135	26.3745	0	0	hypothetical protein
fig|539814.32.peg.1352	126	21.516	0	0	hypothetical protein
fig|539814.32.peg.1353	1059	878.263	4	69.0259	ADP-heptose--lipooligosaccharide heptosyltransferase II (EC 2.4.1.-)
fig|539814.32.peg.1354	969	788.263	1	19.2267	Lipopolysaccharide heptosyltransferase I (EC 2.4.1.-)
fig|539814.32.peg.1355	1149	968.263	4	62.6099	UDP-glucose:(heptosyl) LPS alpha1%2C3-glucosyltransferase WaaG (EC 2.4.1.-)
fig|539814.32.peg.1356	822	641.263	0	0	Lipopolysaccharide core biosynthesis protein WaaP (EC 2.7.-.-)%2C heptosyl-I-kinase
fig|539814.32.peg.1357	768	587.263	0	0	Heptose kinase WapQ%2C eukaryotic type
fig|539814.32.peg.1358	1089	908.263	2	33.373	Serine/threonine protein kinase
fig|539814.32.peg.1359	906	725.263	3	62.6906	probable glycosyl transferase
fig|539814.32.peg.1360	1377	1196.26	1	12.6692	Hypothetical protein FIG015671 in large core OS assembly cluster
fig|539814.32.peg.1361	786	605.263	0	0	Beta-1%2C4-galactosyltransferase
fig|539814.32.peg.1362	840	659.263	0	0	hypothetical protein
fig|539814.32.peg.1363	180	53.6349	1	282.572	hypothetical protein
fig|539814.32.peg.1364	189	59.6732	0	0	hypothetical protein
fig|539814.32.peg.1365	252	101.34	1	149.553	hypothetical protein
fig|539814.32.peg.1366	627	446.31	1	33.9578	Mobile element protein
fig|539814.32.peg.1367	1170	989.263	1	15.3202	hypothetical protein
fig|539814.32.peg.1368	126	21.516	0	0	hypothetical protein
fig|539814.32.peg.1369	120	18.5371	0.25	204.397	hypothetical protein
fig|539814.32.peg.1370	1149	968.263	0	0	hypothetical protein
fig|539814.32.peg.1371	126	21.516	0	0	hypothetical protein
fig|539814.32.peg.1372	228	84.8539	1	178.61	Mobile element protein
fig|539814.32.peg.1373	648	467.263	3	97.3053	hypothetical protein
fig|539814.32.peg.1374	570	389.742	0	0	hypothetical protein
fig|539814.32.peg.1375	126	21.516	0	0	hypothetical protein
fig|539814.32.peg.1376	117	17.1867	0	0	hypothetical protein
fig|539814.32.peg.1377	120	18.5371	0	0	hypothetical protein
fig|539814.32.peg.1378	1170	989.263	0	0	hypothetical protein
fig|539814.32.peg.1379	126	21.516	0.5	352.197	hypothetical protein
fig|539814.32.peg.1380	138	27.9532	0	0	hypothetical protein
fig|539814.32.peg.1381	120	18.5371	0.25	204.397	hypothetical protein
fig|539814.32.peg.1382	1170	989.263	0	0	hypothetical protein
fig|539814.32.peg.1383	177	51.681	0	0	hypothetical protein
fig|539814.32.peg.1384	117	17.1867	0	0	hypothetical protein
fig|539814.32.peg.1385	120	18.5371	0.00118831	0.971547	hypothetical protein
fig|539814.32.peg.1386	1197	1016.26	1	14.9132	hypothetical protein
fig|539814.32.peg.1387	126	21.516	0.5	352.197	hypothetical protein
fig|539814.32.peg.1388	114	15.8212	0	0	hypothetical protein
fig|539814.32.peg.1389	120	18.5371	0.00118831	0.971547	hypothetical protein
fig|539814.32.peg.1390	1203	1022.26	0	0	hypothetical protein
fig|539814.32.peg.1391	126	21.516	0	0	hypothetical protein
fig|539814.32.peg.1392	117	17.1867	0	0	hypothetical protein
fig|539814.32.peg.1393	120	18.5371	0	0	hypothetical protein
fig|539814.32.peg.1394	1194	1013.26	0	0	hypothetical protein
fig|539814.32.peg.1395	138	27.9532	0	0	hypothetical protein
fig|539814.32.peg.1396	120	18.5371	0.25	204.397	hypothetical protein
fig|539814.32.peg.1397	1086	905.263	0	0	hypothetical protein
fig|539814.32.peg.1398	138	27.9532	0	0	hypothetical protein
fig|539814.32.peg.1399	117	17.1867	0	0	hypothetical protein
fig|539814.32.peg.1400	120	18.5371	0.25	204.397	hypothetical protein
fig|539814.32.peg.1401	1086	905.263	2	33.4836	hypothetical protein
fig|539814.32.peg.1402	126	21.516	0	0	hypothetical protein
fig|539814.32.peg.1403	120	18.5371	0	0	hypothetical protein
fig|539814.32.peg.1404	1167	986.263	0	0	hypothetical protein
fig|539814.32.peg.1405	243	94.8927	0	0	Mobile element protein
fig|539814.32.peg.1406	120	18.5371	0	0	hypothetical protein
fig|539814.32.peg.1407	1107	926.263	0	0	hypothetical protein
fig|539814.32.peg.1408	150	34.8068	0	0	Mobile element protein
fig|539814.32.peg.1409	156	38.4033	0	0	Mobile element protein
fig|539814.32.peg.1410	141	29.5691	0	0	Mobile element protein
fig|539814.32.peg.1411	129	22.9206	0	0	Mobile element protein
fig|539814.32.peg.1412	435	257.33	0	0	Mobile element protein
fig|539814.32.peg.1413	219	78.5795	0	0	hypothetical protein
fig|539814.32.peg.1414	1167	986.263	0	0	hypothetical protein
fig|539814.32.peg.1415	243	94.8927	0	0	Mobile element protein
fig|539814.32.peg.1416	120	18.5371	0	0	hypothetical protein
fig|539814.32.peg.1417	1086	905.263	0	0	hypothetical protein
fig|539814.32.peg.1418	150	34.8068	0	0	Mobile element protein
fig|539814.32.peg.1419	141	29.5691	0	0	Mobile element protein
fig|539814.32.peg.1420	141	29.5691	0	0	Mobile element protein
fig|539814.32.peg.1421	372	198.183	0	0	Mobile element protein
fig|539814.32.peg.1422	165	43.7502	0	0	Branched-chain amino acid aminotransferase (EC 2.6.1.42)
fig|539814.32.peg.1423	120	18.5371	0	0	Branched-chain amino acid aminotransferase (EC 2.6.1.42)
fig|539814.32.peg.1424	126	21.516	0	0	hypothetical protein
fig|539814.32.peg.1425	978	797.263	15	285.145	hypothetical protein
fig|539814.32.peg.1426	114	15.8212	0	0	hypothetical protein
fig|539814.32.peg.1427	372	198.183	2	152.946	Mobile element protein
fig|539814.32.peg.1428	234	88.8452	0	0	Mobile element protein
fig|539814.32.peg.1429	120	18.5371	1	817.589	hypothetical protein
fig|539814.32.peg.1430	240	92.9829	0	0	Mobile element protein
fig|539814.32.peg.1431	1440	1259.26	156	1877.52	hypothetical protein
fig|539814.32.peg.1432	165	43.7502	0	0	Mobile element protein
fig|539814.32.peg.1433	114	15.8212	0	0	hypothetical protein
fig|539814.32.peg.1434	228	84.8539	0	0	hypothetical protein
fig|539814.32.peg.1435	1041	860.263	5	88.0877	hypothetical protein
fig|539814.32.peg.1436	339	169.026	0	0	Phosphoribosylaminoimidazole-succinocarboxamide synthase (EC 6.3.2.6)
fig|539814.32.peg.1437	225	82.7296	0	0	Mobile element protein
fig|539814.32.peg.1438	171	47.6686	0	0	hypothetical protein
fig|539814.32.peg.1439	354	182.35	0	0	hypothetical protein
fig|539814.32.peg.1440	996	815.263	0	0	hypothetical protein
fig|539814.32.peg.1441	156	38.4033	0	0	hypothetical protein
fig|539814.32.peg.1442	117	17.1867	0	0	hypothetical protein
fig|539814.32.peg.1443	162	42.0447	0	0	hypothetical protein
fig|539814.32.peg.1444	333	164.003	0	0	hypothetical protein
fig|539814.32.peg.1445	1368	1187.26	0	0	hypothetical protein
fig|539814.32.peg.1446	228	84.8539	0	0	hypothetical protein
fig|539814.32.peg.1447	120	18.5371	0	0	hypothetical protein
fig|539814.32.peg.1448	1296	1115.26	0	0	hypothetical protein
fig|539814.32.peg.1449	228	84.8539	0	0	hypothetical protein
fig|539814.32.peg.1450	1209	1028.26	0	0	ankyrin repeat protein%2C putative
fig|539814.32.peg.1451	138	27.9532	0	0	hypothetical protein
fig|539814.32.peg.1452	1200	1019.26	0	0	hypothetical protein
fig|539814.32.peg.1453	129	22.9206	0	0	hypothetical protein
fig|539814.32.peg.1454	255	103.452	0	0	hypothetical protein
fig|539814.32.peg.1455	639	458.263	0	0	hypothetical protein
fig|539814.32.peg.1456	120	18.5371	0	0	hypothetical protein
fig|539814.32.peg.1457	186	57.8434	0	0	hypothetical protein
fig|539814.32.peg.1458	810	629.263	0	0	Beta-ketoadipate enol-lactone hydrolase (EC 3.1.1.24)
fig|539814.32.peg.1459	561	380.864	0	0	membrane protein%2C putative
fig|539814.32.peg.1460	594	413.532	5	183.247	Lipocalin-related protein and Bos/Can/Equ allergen
fig|539814.32.peg.1461	552	371.904	4	163.007	Modulator of drug activity B
fig|539814.32.peg.1462	747	566.263	0	0	hypothetical protein
fig|539814.32.peg.1463	129	22.9206	0	0	hypothetical protein
fig|539814.32.peg.1464	114	15.8212	0	0	hypothetical protein
fig|539814.32.peg.1465	294	132.537	1	114.351	hypothetical protein
fig|539814.32.peg.1466	1041	860.263	0	0	hypothetical protein
fig|539814.32.peg.1467	135	26.3745	0	0	hypothetical protein
fig|539814.32.peg.1468	150	34.8068	0	0	hypothetical protein
fig|539814.32.peg.1469	147	32.9506	0	0	hypothetical protein
fig|539814.32.peg.1470	168	45.6957	0	0	hypothetical protein
fig|539814.32.peg.1471	219	78.5795	0	0	Mobile element protein
fig|539814.32.peg.1472	120	18.5371	0	0	hypothetical protein
fig|539814.32.peg.1473	147	32.9506	0	0	Mobile element protein
fig|539814.32.peg.1474	162	42.0447	0	0	hypothetical protein
fig|539814.32.peg.1475	1182	1001.26	1	15.1366	pentapeptide repeat family protein
fig|539814.32.peg.1476	243	94.8927	0	0	hypothetical protein
fig|539814.32.peg.1477	129	22.9206	0	0	hypothetical protein
fig|539814.32.peg.1478	123	20.098	0	0	hypothetical protein
fig|539814.32.peg.1479	2988	2807.26	4	21.595	GTP-binding protein HflX
fig|539814.32.peg.1480	1542	1361.26	3	33.4007	Type I secretion system%2C membrane fusion protein LapC
fig|539814.32.peg.1481	2166	1985.26	0	0	Type I secretion system ATPase%2C LssB family LapB
fig|539814.32.peg.1482	117	17.1867	0	0	hypothetical protein
fig|539814.32.peg.1483	156	38.4033	0	0	hypothetical protein
fig|539814.32.peg.1484	2034	1853.26	0	0	hypothetical protein
fig|539814.32.peg.1485	9345	9164.26	3	4.96136	DNA double-strand break repair Rad50 ATPase
fig|539814.32.peg.1486	132	24.6424	0	0	hypothetical protein
fig|539814.32.peg.1487	1320	1139.26	2	26.6062	Histidine permease YuiF
fig|539814.32.peg.1488	204	69.1999	0	0	hypothetical protein
fig|539814.32.peg.1489	1230	1049.26	3	43.3325	D-3-phosphoglycerate dehydrogenase (EC 1.1.1.95)
fig|539814.32.peg.1490	1374	1193.26	0	0	Trk system potassium uptake protein TrkA
fig|539814.32.peg.1491	1308	1127.26	0	0	Ribosomal RNA small subunit methyltransferase B (EC 2.1.1.-)
fig|539814.32.peg.1492	897	716.263	2	42.3189	Methionyl-tRNA formyltransferase (EC 2.1.2.9)
fig|539814.32.peg.1493	507	327.262	3	138.932	Peptide deformylase (EC 3.5.1.88)
fig|539814.32.peg.1494	126	21.516	1	704.394	hypothetical protein
fig|539814.32.peg.1495	339	169.026	0	0	Mobile element protein
fig|539814.32.peg.1496	240	92.9829	0	0	hypothetical protein
fig|539814.32.peg.1497	1092	911.263	16	266.105	Uncharacterized protein with LysM domain%2C COG1652
fig|539814.32.peg.1498	1146	965.263	11	172.712	Rossmann fold nucleotide-binding protein Smf possibly involved in DNA uptake
fig|539814.32.peg.1499	165	43.7502	0	0	hypothetical protein
fig|539814.32.peg.1500	144	31.3017	0	0	hypothetical protein
fig|539814.32.peg.1501	147	32.9506	0	0	hypothetical protein
fig|539814.32.peg.1502	237	90.8404	2	333.678	hypothetical protein
fig|539814.32.peg.1503	705	524.263	0	0	hypothetical protein
fig|539814.32.peg.1504	849	668.263	4	90.7171	Shikimate 5-dehydrogenase I alpha (EC 1.1.1.25)
fig|539814.32.peg.1505	909	728.263	1	20.8108	Coproporphyrinogen III oxidase%2C aerobic (EC 1.3.3.3)
fig|539814.32.peg.1506	567	386.742	0	0	TsaC protein (YrdC domain) required for threonylcarbamoyladenosine t(6)A37 modification in tRNA
fig|539814.32.peg.1507	507	327.262	2	92.6212	Phosphoribosylaminoimidazole carboxylase catalytic subunit (EC 4.1.1.21)
fig|539814.32.peg.1508	516	336.053	0	0	hypothetical protein
fig|539814.32.peg.1509	615	434.31	1	34.8961	carbonic anhydrase%2C family 3
fig|539814.32.peg.1510	297	134.791	0	0	hypothetical protein
fig|539814.32.peg.1511	348	177.017	0	0	hypothetical protein
fig|539814.32.peg.1512	171	47.6686	0	0	hypothetical protein
fig|539814.32.peg.1513	135	26.3745	0	0	hypothetical protein
fig|539814.32.peg.1514	1377	1196.26	3	38.0077	N-acetylglucosamine-1-phosphate uridyltransferase (EC 2.7.7.23) / Glucosamine-1-phosphate N-acetyltransferase (EC 2.3.1.157)
fig|539814.32.peg.1515	1833	1652.26	8	73.3816	Glucosamine--fructose-6-phosphate aminotransferase [isomerizing] (EC 2.6.1.16)
fig|539814.32.peg.1516	2148	1967.26	0	0	Protease II (EC 3.4.21.83)
fig|539814.32.peg.1517	129	22.9206	0	0	hypothetical protein
fig|539814.32.peg.1518	357	185.05	0	0	Cadmium efflux system accessory protein
fig|539814.32.peg.1519	138	27.9532	0	0	hypothetical protein
fig|539814.32.peg.1520	201	67.3064	0	0	Long-chain fatty acid transport protein
fig|539814.32.peg.1521	240	92.9829	0	0	Long-chain fatty acid transport protein
fig|539814.32.peg.1522	243	94.8927	0	0	Molybdenum ABC transporter%2C periplasmic molybdenum-binding protein ModA (TC 3.A.1.8.1)
fig|539814.32.peg.1523	4845	4664.26	7.06139	22.9448	serine/threonine protein kinase
fig|539814.32.peg.1524	573	392.742	0	0	hypothetical protein
fig|539814.32.peg.1525	189	59.6732	0	0	hypothetical protein
fig|539814.32.peg.1526	4053	3872.26	0	0	hypothetical protein
fig|539814.32.peg.1527	132	24.6424	0	0	Mobile element protein
fig|539814.32.peg.1528	117	17.1867	0	0	hypothetical protein
fig|539814.32.peg.1529	210	73.0206	0	0	hypothetical protein
fig|539814.32.peg.1530	849	668.263	2	45.3585	hypothetical protein
fig|539814.32.peg.1531	1053	872.263	7	121.626	Transaldolase (EC 2.2.1.2)
fig|539814.32.peg.1532	411	234.44	0	0	hypothetical protein
fig|539814.32.peg.1533	138	27.9532	0	0	hypothetical protein
fig|539814.32.peg.1534	114	15.8212	0	0	Mobile element protein
fig|539814.32.peg.1535	771	590.263	1	25.6762	hypothetical protein
fig|539814.32.peg.1536	144	31.3017	1	484.183	hypothetical protein
fig|539814.32.peg.1537	231	86.7784	0	0	hypothetical protein
fig|539814.32.peg.1538	135	26.3745	0	0	hypothetical protein
fig|539814.32.peg.1539	123	20.098	0	0	hypothetical protein
fig|539814.32.peg.1540	147	32.9506	0	0	hypothetical protein
fig|539814.32.peg.1541	933	752.263	6	120.881	Rhodanese domain protein UPF0176
fig|539814.32.peg.1542	1272	1091.26	1	13.8882	Exodeoxyribonuclease VII large subunit (EC 3.1.11.6)
fig|539814.32.peg.1543	162	42.0447	0	0	hypothetical protein
fig|539814.32.peg.1544	1473	1292.26	8	93.8244	Inosine-5'-monophosphate dehydrogenase (EC 1.1.1.205)
fig|539814.32.peg.1545	1578	1397.26	8	86.7738	GMP synthase [glutamine-hydrolyzing] (EC 6.3.5.2)
fig|539814.32.peg.1546	1584	1403.26	3	32.401	Na+/H+ antiporter
fig|539814.32.peg.1547	426	248.596	2	121.931	hypothetical protein
fig|539814.32.peg.1548	3426	3245.26	6	28.0206	glycosyl transferase%2C group 1 family protein
fig|539814.32.peg.1549	375	200.946	1	75.4218	hypothetical protein
fig|539814.32.peg.1550	282	123.388	4	491.318	hypothetical protein
fig|539814.32.peg.1551	276	118.798	3	382.728	hypothetical protein
fig|539814.32.peg.1552	1497	1316.26	4	46.0568	Type III secretion inner membrane protein (YscD%2Chomologous to flagellar export components)
fig|539814.32.peg.1553	195	63.6788	0	0	hypothetical protein
fig|539814.32.peg.1554	378	203.684	0	0	Mobile element protein
fig|539814.32.peg.1555	267	112.275	0	0	hypothetical protein
fig|539814.32.peg.1556	1686	1505.26	2	20.137	Long-chain-fatty-acid--CoA ligase (EC 6.2.1.3)
fig|539814.32.peg.1557	702	521.263	1	29.075	Mobile element protein
fig|539814.32.peg.1558	1290	1109.26	0	0	DNA polymerase IV (EC 2.7.7.7)
fig|539814.32.peg.1559	198	65.3981	0	0	hypothetical protein
fig|539814.32.peg.1560	135	26.3745	0	0	hypothetical protein
fig|539814.32.peg.1561	162	42.0447	0	0	hypothetical protein
fig|539814.32.peg.1562	747	566.263	0	0	Mobile element protein
fig|539814.32.peg.1563	120	18.5371	0	0	hypothetical protein
fig|539814.32.peg.1564	174	49.6983	0	0	NADPH-dependent glyceraldehyde-3-phosphate dehydrogenase (EC 1.2.1.13)
fig|539814.32.peg.1565	219	78.5795	0	0	NADPH-dependent glyceraldehyde-3-phosphate dehydrogenase (EC 1.2.1.13)
fig|539814.32.peg.1566	2235	2054.26	2	14.7554	massive surface protein MspC
fig|539814.32.peg.1567	639	458.263	0	0	hypothetical protein
fig|539814.32.peg.1568	318	151.437	0	0	Mobile element protein
fig|539814.32.peg.1569	168	45.6957	0	0	hypothetical protein
fig|539814.32.peg.1570	132	24.6424	0	0	hypothetical protein
fig|539814.32.peg.1571	3480	3299.26	4	18.3747	Transcription-repair coupling factor
fig|539814.32.peg.1572	933	752.263	3	60.4405	hypothetical protein
fig|539814.32.peg.1573	147	32.9506	1	459.952	hypothetical protein
fig|539814.32.peg.1574	471	292.107	6	311.305	Serine-protein kinase RsbW (EC 2.7.11.1)
fig|539814.32.peg.1575	333	164.003	2	184.823	Anti-sigma F factor antagonist (spoIIAA-2)%3B Anti-sigma B factor antagonist RsbV
fig|539814.32.peg.1576	1194	1013.26	13	194.445	Serine phosphatase RsbU%2C regulator of sigma subunit
fig|539814.32.peg.1577	483	303.759	8	399.151	Glutamate synthase [NADPH] large chain (EC 1.4.1.13)
fig|539814.32.peg.1578	156	38.4033	0	0	hypothetical protein
fig|539814.32.peg.1579	132	24.6424	0	0	hypothetical protein
fig|539814.32.peg.1580	120	18.5371	0	0	hypothetical protein
fig|539814.32.peg.1581	246	97.2893	1	155.78	hypothetical protein
fig|539814.32.peg.1582	408	231.565	0	0	hypothetical protein
fig|539814.32.peg.1583	918	737.263	0	0	Cobalt-zinc-cadmium resistance protein CzcD
fig|539814.32.peg.1584	114	15.8212	0	0	hypothetical protein
fig|539814.32.peg.1585	2355	2174.26	1	6.97051	hypothetical protein
fig|539814.32.peg.1586	1125	944.263	2	32.1006	S-(hydroxymethyl)glutathione dehydrogenase (EC 1.1.1.284)
fig|539814.32.peg.1587	147	32.9506	0	0	hypothetical protein
fig|539814.32.peg.1588	1194	1013.26	0	0	Sodium/glutamate symporter
fig|539814.32.peg.1589	132	24.6424	1	615.026	hypothetical protein
fig|539814.32.peg.1590	258	105.764	1	143.297	Integral membrane protein
fig|539814.32.peg.1591	129	22.9206	0	0	hypothetical protein
fig|539814.32.peg.1592	657	476.263	1	31.8222	hypothetical protein
fig|539814.32.peg.1593	2253	2072.26	8	58.5089	Catalase (EC 1.11.1.6) / Peroxidase (EC 1.11.1.7)
fig|539814.32.peg.1594	120	18.5371	0	0	hypothetical protein
fig|539814.32.peg.1595	213	74.8449	0	0	hypothetical protein
fig|539814.32.peg.1596	633	452.263	2	67.0217	SAM-dependent methyltransferases
fig|539814.32.peg.1597	171	47.6686	0	0	hypothetical protein
fig|539814.32.peg.1598	132	24.6424	1	615.026	hypothetical protein
fig|539814.32.peg.1599	564	383.824	1	39.4861	Protoporphyrinogen IX oxidase%2C novel form%2C HemJ (EC 1.3.-.-)
fig|539814.32.peg.1600	114	15.8212	0	0	hypothetical protein
fig|539814.32.peg.1601	750	569.263	0	0	Alkylated DNA repair protein AlkB
fig|539814.32.peg.1602	450	271.825	0	0	putative exported protein
fig|539814.32.peg.1603	576	395.701	0	0	conserved hypothetical protein
fig|539814.32.peg.1604	135	26.3745	0	0	hypothetical protein
fig|539814.32.peg.1605	432	254.33	0	0	Type I restriction-modification system%2C specificity subunit S (EC 3.1.21.3)
fig|539814.32.peg.1606	204	69.1999	0	0	Type I restriction-modification system%2C specificity subunit S (EC 3.1.21.3)
fig|539814.32.peg.1607	1023	842.263	1	17.994	Putative DNA-binding protein in cluster with Type I restriction-modification system
fig|539814.32.peg.1608	1476	1295.26	0	0	Type I restriction-modification system%2C DNA-methyltransferase subunit M (EC 2.1.1.72)
fig|539814.32.peg.1609	2487	2306.26	3	19.7146	Type I restriction-modification system%2C restriction subunit R (EC 3.1.21.3)
fig|539814.32.peg.1610	129	22.9206	0	0	hypothetical protein
fig|539814.32.peg.1611	441	263.136	0	0	transposase IS4 family protein
fig|539814.32.peg.1612	1740	1559.26	0	0	hypothetical protein
fig|539814.32.peg.1613	486	306.695	0	0	hypothetical protein
fig|539814.32.peg.1614	744	563.263	0	0	hypothetical protein
fig|539814.32.peg.1615	453	274.709	0	0	hypothetical protein
fig|539814.32.peg.1616	612	431.31	0	0	Integron integrase IntI4
fig|539814.32.peg.1617	147	32.9506	0	0	Integron integrase IntI4
fig|539814.32.peg.1618	243	94.8927	0	0	hypothetical protein
fig|539814.32.peg.1619	1971	1790.26	32	270.9	Flagellar basal-body rod modification protein FlgD
fig|539814.32.peg.1620	300	137.052	0	0	Mobile element protein
fig|539814.32.peg.1621	135	26.3745	0	0	hypothetical protein
fig|539814.32.peg.1622	156	38.4033	0	0	Mobile element protein
fig|539814.32.peg.1623	162	42.0447	0	0	hypothetical protein
fig|539814.32.peg.1624	351	179.626	1	84.3735	hypothetical protein
fig|539814.32.peg.1625	1305	1124.26	1	13.4806	HIPA PROTEIN
fig|539814.32.peg.1626	2583	2402.26	3	18.9268	DNA mismatch repair protein MutS
fig|539814.32.peg.1627	1137	956.263	0	0	hypothetical protein
fig|539814.32.peg.1628	1131	950.263	0	0	hypothetical protein
fig|539814.32.peg.1629	1476	1295.26	4	46.8035	hypothetical protein
fig|539814.32.peg.1630	138	27.9532	0	0	Mobile element protein
fig|539814.32.peg.1631	465	286.383	0	0	Putative activity regulator of membrane protease YbbK
fig|539814.32.peg.1632	621	440.31	0	0	Putative stomatin/prohibitin-family membrane protease subunit YbbK
fig|539814.32.peg.1633	1137	956.263	3.20053	50.7249	hypothetical protein
fig|539814.32.peg.1634	207	71.1771	0	0	hypothetical protein
fig|539814.32.peg.1635	885	704.263	0	0	hypothetical protein
fig|539814.32.peg.1636	138	27.9532	0	0	Mobile element protein
fig|539814.32.peg.1637	465	286.383	0	0	Putative activity regulator of membrane protease YbbK
fig|539814.32.peg.1638	948	767.263	14	276.541	Putative stomatin/prohibitin-family membrane protease subunit YbbK
fig|539814.32.peg.1639	1380	1199.26	8	101.1	hypothetical protein
fig|539814.32.peg.1640	1842	1661.26	12	109.476	3-oxoacyl-[acyl-carrier-protein] synthase%2C KASII (EC 2.3.1.41)
fig|539814.32.peg.1641	1044	863.263	0	0	Transcriptional regulator%2C AraC family
fig|539814.32.peg.1642	564	383.824	0	0	hypothetical protein
fig|539814.32.peg.1643	129	22.9206	3	1983.68	hypothetical protein
fig|539814.32.peg.1644	675	494.263	10	306.633	Putative TEGT family carrier/transport protein
fig|539814.32.peg.1645	126	21.516	0	0	hypothetical protein
fig|539814.32.peg.1646	291	130.336	0	0	tRNA 5-methylaminomethyl-2-thiouridine synthase TusD
fig|539814.32.peg.1647	240	92.9829	0	0	tRNA 5-methylaminomethyl-2-thiouridine synthase TusC
fig|539814.32.peg.1648	327	159.028	0	0	tRNA 2-thiouridine synthesizing protein E (EC 2.8.1.-)
fig|539814.32.peg.1649	273	116.538	1	130.05	Cell division protein DivIC (FtsB)%2C stabilizes FtsL against RasP cleavage
fig|539814.32.peg.1650	732	551.263	2	54.9854	2-C-methyl-D-erythritol 4-phosphate cytidylyltransferase (EC 2.7.7.60)
fig|539814.32.peg.1651	480	300.919	1	50.3647	2-C-methyl-D-erythritol 2%2C4-cyclodiphosphate synthase (EC 4.6.1.12)
fig|539814.32.peg.1652	207	71.1771	0	0	hypothetical protein
fig|539814.32.peg.1653	750	569.263	2	53.2468	5-nucleotidase SurE (EC 3.1.3.5)
fig|539814.32.peg.1654	687	506.263	0	0	Protein-L-isoaspartate O-methyltransferase (EC 2.1.1.77)
fig|539814.32.peg.1655	1242	1061.26	1	14.2808	hypothetical protein
fig|539814.32.peg.1656	135	26.3745	0	0	hypothetical protein
fig|539814.32.peg.1657	123	20.098	0	0	hypothetical protein
fig|539814.32.peg.1658	696	515.263	1.44641	42.5442	hypothetical protein
fig|539814.32.peg.1659	3840	3659.26	0	0	*BIR protein 3
fig|539814.32.peg.1660	153	36.7123	0	0	hypothetical protein
fig|539814.32.peg.1661	270	114.482	1	132.385	Mobile element protein
fig|539814.32.peg.1662	852	671.263	1	22.5779	2-Keto-3-deoxy-D-manno-octulosonate-8-phosphate synthase (EC 2.5.1.55)
fig|539814.32.peg.1663	1629	1448.26	7	73.2533	CTP synthase (EC 6.3.4.2)
fig|539814.32.peg.1664	129	22.9206	0	0	hypothetical protein
fig|539814.32.peg.1665	813	632.263	2	47.9412	Orotidine 5'-phosphate decarboxylase (EC 4.1.1.23)
fig|539814.32.peg.1666	138	27.9532	0	0	hypothetical protein
fig|539814.32.peg.1667	393	217.332	1	69.7355	hypothetical protein
fig|539814.32.peg.1668	180	53.6349	0	0	hypothetical protein
fig|539814.32.peg.1669	147	32.9506	0	0	hypothetical protein
fig|539814.32.peg.1670	1041	860.263	0	0	diguanylate cyclase/phosphodiesterase (GGDEF & EAL domains) with PAS/PAC sensor(s)
fig|539814.32.peg.1671	198	65.3981	0	0	hypothetical protein
fig|539814.32.peg.1672	3237	3056.26	1	4.95891	Uncharacterized protein COG3236
fig|539814.32.peg.1673	213	74.8449	0	0	hypothetical protein
fig|539814.32.peg.1674	732	551.263	0	0	hypothetical protein
fig|539814.32.peg.1675	1518	1337.26	11	124.667	Amidophosphoribosyltransferase (EC 2.4.2.14)
fig|539814.32.peg.1676	528	347.981	1	43.5533	Colicin V production protein
fig|539814.32.peg.1677	132	24.6424	0	0	hypothetical protein
fig|539814.32.peg.1678	162	42.0447	0	0	hypothetical protein
fig|539814.32.peg.1679	1989	1808.26	0	0	hypothetical protein
fig|539814.32.peg.1680	117	17.1867	0	0	hypothetical protein
fig|539814.32.peg.1681	156	38.4033	6	2367.88	hypothetical protein
fig|539814.32.peg.1682	114	15.8212	0	0	hypothetical protein
fig|539814.32.peg.1683	150	34.8068	0	0	hypothetical protein
fig|539814.32.peg.1684	357	185.05	0	0	Inositol-1-monophosphatase (EC 3.1.3.25)
fig|539814.32.peg.1685	474	295.076	0	0	Thioredoxin
fig|539814.32.peg.1686	1422	1241.26	2	24.4198	hypothetical protein
fig|539814.32.peg.1687	129	22.9206	1	661.228	hypothetical protein
fig|539814.32.peg.1688	495	315.465	5	240.213	ADP-ribose 1"-phosphate phophatase related protein
fig|539814.32.peg.1689	1032	851.263	0	0	hypothetical protein
fig|539814.32.peg.1690	117	17.1867	0	0	hypothetical protein
fig|539814.32.peg.1691	1464	1283.26	1	11.8103	hypothetical protein
fig|539814.32.peg.1692	1026	845.263	2	35.8604	S-adenosylmethionine:tRNA ribosyltransferase-isomerase (EC 5.-.-.-)
fig|539814.32.peg.1693	1131	950.263	3	47.8469	tRNA-guanine transglycosylase (EC 2.4.2.29)
fig|539814.32.peg.1694	180	53.6349	4	1130.29	Preprotein translocase subunit YajC (TC 3.A.5.1.1)
fig|539814.32.peg.1695	1839	1658.26	14	127.953	Protein-export membrane protein SecD (TC 3.A.5.1.1)
fig|539814.32.peg.1696	984	803.263	8	150.942	Protein-export membrane protein SecF (TC 3.A.5.1.1)
fig|539814.32.peg.1697	675	494.263	1	30.6633	tRNA-(ms[2]io[6]A)-hydroxylase (EC 1.-.-.-)
fig|539814.32.peg.1698	738	557.263	1	27.1967	UDP-2%2C3-diacylglucosamine diphosphatase (EC 3.6.1.54)
fig|539814.32.peg.1699	492	312.531	0	0	Peptidyl-prolyl cis-trans isomerase PpiB (EC 5.2.1.8)
fig|539814.32.peg.1700	1737	1556.26	1	9.73853	Glutaminyl-tRNA synthetase (EC 6.1.1.18)
fig|539814.32.peg.1701	1380	1199.26	7	88.4627	Cysteinyl-tRNA synthetase (EC 6.1.1.16)
fig|539814.32.peg.1702	852	671.263	3	67.7337	Methylenetetrahydrofolate dehydrogenase (NADP+) (EC 1.5.1.5) / Methenyltetrahydrofolate cyclohydrolase (EC 3.5.4.9)
fig|539814.32.peg.1703	126	21.516	0	0	hypothetical protein
fig|539814.32.peg.1704	234	88.8452	0	0	Mobile element protein
fig|539814.32.peg.1705	549	368.904	0	0	Mobile element protein
fig|539814.32.peg.1706	114	15.8212	0	0	hypothetical protein
fig|539814.32.peg.1707	1116	935.263	0	0	hypothetical protein
fig|539814.32.peg.1708	135	26.3745	0	0	Mobile element protein
fig|539814.32.peg.1709	201	67.3064	0	0	hypothetical protein
fig|539814.32.peg.1710	294	132.537	0	0	hypothetical protein
fig|539814.32.peg.1711	1146	965.263	4.26472	66.9609	hypothetical protein
fig|539814.32.peg.1712	768	587.263	0	0	Mobile element protein
fig|539814.32.peg.1713	1131	950.263	0	0	hypothetical protein
fig|539814.32.peg.1714	138	27.9532	0	0	hypothetical protein
fig|539814.32.peg.1715	129	22.9206	0	0	hypothetical protein
fig|539814.32.peg.1716	342	171.67	0	0	hypothetical protein
fig|539814.32.peg.1717	330	161.69	0	0	hypothetical protein
fig|539814.32.peg.1718	171	47.6686	0	0	hypothetical protein
fig|539814.32.peg.1719	1197	1016.26	0	0	Sodium/glutamate symport protein
fig|539814.32.peg.1720	1467	1286.26	1	11.7828	hypothetical protein
fig|539814.32.peg.1721	891	710.263	14	298.734	3-hydroxyisobutyrate dehydrogenase (EC 1.1.1.31)
fig|539814.32.peg.1722	777	596.263	4	101.671	Enoyl-CoA hydratase [valine degradation] (EC 4.2.1.17) / Enoyl-CoA hydratase [isoleucine degradation] (EC 4.2.1.17)
fig|539814.32.peg.1723	1158	977.263	9	139.575	Branched-chain acyl-CoA dehydrogenase (EC 1.3.99.12)
fig|539814.32.peg.1724	1182	1001.26	6	90.8196	3-ketoacyl-CoA thiolase (EC 2.3.1.16) @ Acetyl-CoA acetyltransferase (EC 2.3.1.9)
fig|539814.32.peg.1725	132	24.6424	0	0	hypothetical protein
fig|539814.32.peg.1726	648	467.263	0	0	VacJ-like lipoprotein precursor
fig|539814.32.peg.1727	186	57.8434	0	0	Mobile element protein
fig|539814.32.peg.1728	300	137.052	4	442.335	hypothetical protein
fig|539814.32.peg.1729	525	344.981	4	175.728	hypothetical protein
fig|539814.32.peg.1730	324	156.398	5	484.524	DnaK suppressor protein
fig|539814.32.peg.1731	933	752.263	2	40.2937	tRNA(Cytosine32)-2-thiocytidine synthetase
fig|539814.32.peg.1732	801	620.263	15	366.515	BAX protein
fig|539814.32.peg.1733	117	17.1867	1	881.827	hypothetical protein
fig|539814.32.peg.1734	978	797.263	0	0	DNA recombination-dependent growth factor C
fig|539814.32.peg.1735	114	15.8212	2	1915.87	hypothetical protein
fig|539814.32.peg.1736	123	20.098	0	0	hypothetical protein
fig|539814.32.peg.1737	189	59.6732	0	0	hypothetical protein
fig|539814.32.peg.1738	1140	959.263	9	142.194	Outer membrane protein NlpB%2C lipoprotein component of the protein assembly complex (forms a complex with YaeT%2C YfiO%2C and YfgL)%3B Lipoprotein-34 precursor
fig|539814.32.peg.1739	876	695.263	10	217.985	4-hydroxy-tetrahydrodipicolinate synthase (EC 4.3.3.7)
fig|539814.32.peg.1740	159	40.1855	1	377.144	hypothetical protein
fig|539814.32.peg.1741	549	368.904	0	0	Thiol peroxidase%2C Bcp-type (EC 1.11.1.15)
fig|539814.32.peg.1742	1071	890.263	8	136.191	Putative permease PerM ( YfgO)
fig|539814.32.peg.1743	465	286.383	2	105.842	Exported zinc metalloprotease YfgC precursor
fig|539814.32.peg.1744	1449	1268.26	2	23.9	Exported zinc metalloprotease YfgC precursor
fig|539814.32.peg.1745	957	776.263	5	97.6197	Quinolinate synthetase (EC 2.5.1.72)
fig|539814.32.peg.1746	162	42.0447	0	0	Mobile element protein
fig|539814.32.peg.1747	540	359.981	4.67879	196.983	Mobile element protein
fig|539814.32.peg.1748	123	20.098	0	0	hypothetical protein
fig|539814.32.peg.1749	144	31.3017	0	0	hypothetical protein
fig|539814.32.peg.1750	813	632.263	1	23.9706	Undecaprenyl-diphosphatase (EC 3.6.1.27)
fig|539814.32.peg.1751	852	671.263	2	45.1558	FIG028593: membrane protein
fig|539814.32.peg.1752	828	647.263	1	23.4151	UTP--glucose-1-phosphate uridylyltransferase (EC 2.7.7.9)
fig|539814.32.peg.1753	117	17.1867	0	0	hypothetical protein
fig|539814.32.peg.1754	1455	1274.26	1	11.8937	hypothetical protein
fig|539814.32.peg.1755	480	300.919	1	50.3647	Type III secretion chaperone protein for YopD (SycD)
fig|539814.32.peg.1756	144	31.3017	0	0	hypothetical protein
fig|539814.32.peg.1757	162	42.0447	0	0	hypothetical protein
fig|539814.32.peg.1758	270	114.482	0	0	Mobile element protein
fig|539814.32.peg.1759	285	125.62	0	0	Mobile element protein
fig|539814.32.peg.1760	114	15.8212	0	0	hypothetical protein
fig|539814.32.peg.1761	120	18.5371	0	0	hypothetical protein
fig|539814.32.peg.1762	2850	2669.26	0	0	Serine/threonine protein kinase PrkC%2C regulator of stationary phase
fig|539814.32.peg.1763	135	26.3745	0	0	hypothetical protein
fig|539814.32.peg.1764	123	20.098	0	0	hypothetical protein
fig|539814.32.peg.1765	990	809.263	0	0	hypothetical protein
fig|539814.32.peg.1766	759	578.263	0	0	FIG00553873: hypothetical protein
fig|539814.32.peg.1767	708	527.263	1	28.7441	Similar to phosphoglycolate phosphatase%2C clustered with ubiquinone biosynthesis SAM-dependent O-methyltransferase
fig|539814.32.peg.1768	747	566.263	0	0	3-demethylubiquinone-9 3-methyltransferase (EC 2.1.1.64)
fig|539814.32.peg.1769	240	92.9829	1	162.995	hypothetical protein
fig|539814.32.peg.1770	2652	2471.26	18	110.39	DNA gyrase subunit A (EC 5.99.1.3)
fig|539814.32.peg.1771	150	34.8068	0	0	hypothetical protein
fig|539814.32.peg.1772	180	53.6349	0	0	Mobile element protein
fig|539814.32.peg.1773	1239	1058.26	1	14.3213	Mannose-1-phosphate guanylyltransferase (GDP) (EC 2.7.7.22)
fig|539814.32.peg.1774	156	38.4033	0	0	hypothetical protein
fig|539814.32.peg.1775	1194	1013.26	0	0	hypothetical protein
fig|539814.32.peg.1776	138	27.9532	0	0	hypothetical protein
fig|539814.32.peg.1777	1173	992.263	0	0	Heat shock (predicted periplasmic) protein YciM%2C precursor
fig|539814.32.peg.1778	327	159.028	1	95.302	hypothetical protein
fig|539814.32.peg.1779	297	134.791	3	337.315	Integration host factor beta subunit
fig|539814.32.peg.1780	1680	1499.26	34	343.699	SSU ribosomal protein S1p
fig|539814.32.peg.1781	702	521.263	3	87.225	Cytidylate kinase (EC 2.7.4.25)
fig|539814.32.peg.1782	1341	1160.26	5	65.3116	5-Enolpyruvylshikimate-3-phosphate synthase (EC 2.5.1.19)
fig|539814.32.peg.1783	180	53.6349	0	0	hypothetical protein
fig|539814.32.peg.1784	1119	938.263	0.5	8.07648	Phosphoserine aminotransferase (EC 2.6.1.52)
fig|539814.32.peg.1785	138	27.9532	1	542.182	hypothetical protein
fig|539814.32.peg.1786	3624	3443.26	1.33694	5.88461	Molybdenum cofactor biosynthesis protein MoaC
fig|539814.32.peg.1787	132	24.6424	0	0	hypothetical protein
fig|539814.32.peg.1789	180	53.6349	0	0	hypothetical protein
fig|539814.32.peg.1790	1119	938.263	0.5	8.07648	Phosphoserine aminotransferase (EC 2.6.1.52)
fig|539814.32.peg.1791	138	27.9532	1	542.182	hypothetical protein
fig|539814.32.peg.1792	153	36.7123	0	0	hypothetical protein
fig|539814.32.peg.1793	3666	3485.26	2.66306	11.5804	Molybdenum cofactor biosynthesis protein MoaC
fig|539814.32.peg.1794	132	24.6424	0	0	hypothetical protein
fig|539814.32.peg.1795	1179	998.263	4	60.7284	Aspartate aminotransferase (EC 2.6.1.1)
fig|539814.32.peg.1796	2013	1832.26	2	16.5432	Excinuclease ABC subunit B
fig|539814.32.peg.1797	543	362.981	4	167.014	Probable glutathione S-transferase
fig|539814.32.peg.1798	120	18.5371	2	1635.18	hypothetical protein
fig|539814.32.peg.1799	123	20.098	2	1508.18	hypothetical protein
fig|539814.32.peg.1800	1221	1040.26	4	58.2765	Membrane-bound lytic murein transglycosylase B precursor (EC 3.2.1.-)
fig|539814.32.peg.1801	996	815.263	1	18.59	FIG00636320: hypothetical protein
fig|539814.32.peg.1802	264	109.893	0	0	Mobile element protein
fig|539814.32.peg.1803	174	49.6983	0	0	Mobile element protein
fig|539814.32.peg.1804	393	217.332	0	0	Mobile element protein
fig|539814.32.peg.1805	2469	2288.26	6	39.7395	DEAD-box ATP-dependent RNA helicase CshA (EC 3.6.4.13)
fig|539814.32.peg.1806	114	15.8212	0	0	Mobile element protein
fig|539814.32.peg.1807	870	689.263	0	0	hypothetical protein
fig|539814.32.peg.1808	219	78.5795	0	0	Mobile element protein
fig|539814.32.peg.1809	2160	1979.26	3	22.9718	DEAD-box ATP-dependent RNA helicase CshA (EC 3.6.4.13)
fig|539814.32.peg.1810	117	17.1867	0	0	hypothetical protein
fig|539814.32.peg.1811	261	107.733	0	0	Mobile element protein
fig|539814.32.peg.1812	207	71.1771	0	0	hypothetical protein
fig|539814.32.peg.1813	2208	2027.26	1	7.47595	DEAD-box ATP-dependent RNA helicase CshA (EC 3.6.4.13)
fig|539814.32.peg.1814	228	84.8539	0	0	Mobile element protein
fig|539814.32.peg.1815	396	220.285	0	0	hypothetical protein
fig|539814.32.peg.1816	120	18.5371	0	0	hypothetical protein
fig|539814.32.peg.1817	189	59.6732	0	0	hypothetical protein
fig|539814.32.peg.1818	147	32.9506	1	459.952	hypothetical protein
fig|539814.32.peg.1819	2133	1952.26	0	0	hypothetical protein
fig|539814.32.peg.1820	147	32.9506	0	0	hypothetical protein
fig|539814.32.peg.1821	345	174.404	2	173.801	Mobile element protein
fig|539814.32.peg.1822	138	27.9532	0	0	Mobile element protein
fig|539814.32.peg.1823	615	434.31	10	348.961	hypothetical protein
fig|539814.32.peg.1824	114	15.8212	0	0	Mobile element protein
fig|539814.32.peg.1825	204	69.1999	0	0	hypothetical protein
fig|539814.32.peg.1826	216	76.7341	0	0	hypothetical protein
fig|539814.32.peg.1827	144	31.3017	0	0	Long-chain fatty acid transport protein
fig|539814.32.peg.1828	135	26.3745	0	0	hypothetical protein
fig|539814.32.peg.1829	237	90.8404	0	0	hypothetical protein
fig|539814.32.peg.1830	180	53.6349	1	282.572	hypothetical protein
fig|539814.32.peg.1831	141	29.5691	0	0	hypothetical protein
fig|539814.32.peg.1832	207	71.1771	8	1703.44	Carbon storage regulator
fig|539814.32.peg.1833	1206	1025.26	10	147.823	Aspartokinase (EC 2.7.2.4)
fig|539814.32.peg.1834	156	38.4033	0	0	hypothetical protein
fig|539814.32.peg.1835	2622	2441.26	7	43.457	Alanyl-tRNA synthetase (EC 6.1.1.7)
fig|539814.32.peg.1836	906	725.263	1	20.8969	2-hydroxy-3-oxopropionate reductase (EC 1.1.1.60)
fig|539814.32.peg.1837	489	309.63	1	48.9479	Mobile element protein
fig|539814.32.peg.1838	1095	914.263	5	82.8849	RecA protein
fig|539814.32.peg.1839	495	315.465	1	48.0425	hypothetical protein
fig|539814.32.peg.1840	1719	1538.26	1	9.85249	hypothetical protein
fig|539814.32.peg.1841	114	15.8212	0	0	hypothetical protein
fig|539814.32.peg.1842	189	59.6732	0	0	Long-chain fatty acid transport protein
fig|539814.32.peg.1843	138	27.9532	1	542.182	hypothetical protein
fig|539814.32.peg.1844	825	644.263	2	47.0482	Possible neuromedin U precursor
fig|539814.32.peg.1845	1773	1592.26	13	123.739	Amidohydrolase domain protein
fig|539814.32.peg.1846	189	59.6732	0	0	Mobile element protein
fig|539814.32.peg.1847	1704	1523.26	5	49.7475	Predicted metal-dependent hydrolase with the TIM-barrel fold
fig|539814.32.peg.1848	138	27.9532	0	0	hypothetical protein
fig|539814.32.peg.1849	1818	1637.26	5	46.2837	hypothetical protein
fig|539814.32.peg.1850	117	17.1867	0	0	hypothetical protein
fig|539814.32.peg.1851	804	623.263	1	24.3167	hypothetical protein
fig|539814.32.peg.1852	279	121.134	0	0	hypothetical protein
fig|539814.32.peg.1853	153	36.7123	0	0	hypothetical protein
fig|539814.32.peg.1854	363	190.212	0	0	hypothetical protein
fig|539814.32.peg.1855	120	18.5371	0	0	hypothetical protein
fig|539814.32.peg.1856	321	153.99	0	0	hypothetical protein
fig|539814.32.peg.1857	180	53.6349	0	0	hypothetical protein
fig|539814.32.peg.1858	126	21.516	0	0	hypothetical protein
fig|539814.32.peg.1859	702	521.263	3	87.225	Lipoprotein releasing system ATP-binding protein LolD
fig|539814.32.peg.1860	1104	923.263	0	0	Lipoprotein releasing system transmembrane protein LolC
fig|539814.32.peg.1861	2157	1976.26	6	46.0133	23S rRNA (guanine-N-2-) -methyltransferase rlmL EC 2.1.1.-)
fig|539814.32.peg.1862	132	24.6424	0	0	hypothetical protein
fig|539814.32.peg.1863	162	42.0447	0	0	hypothetical protein
fig|539814.32.peg.1864	1725	1544.26	2	19.6284	Single-stranded-DNA-specific exonuclease RecJ (EC 3.1.-.-)
fig|539814.32.peg.1865	627	446.31	0	0	conserved protein of unknown function%3B putative membrane protein
fig|539814.32.peg.1866	234	88.8452	1	170.586	hypothetical protein
fig|539814.32.peg.1867	165	43.7502	0	0	hypothetical protein
fig|539814.32.peg.1868	762	581.263	0	0	hypothetical protein
fig|539814.32.peg.1869	141	29.5691	0	0	Mobile element protein
fig|539814.32.peg.1870	579	398.659	8	304.134	DJ-1/YajL/PfpI superfamily%2C includes chaperone protein YajL (former ThiJ)%2C parkinsonism-associated protein DJ-1%2C peptidases PfpI%2C Hsp31
fig|539814.32.peg.1871	972	791.263	6	114.923	Patatin-like phospholipase
fig|539814.32.peg.1872	120	18.5371	0	0	hypothetical protein
fig|539814.32.peg.1873	138	27.9532	0	0	Mobile element protein
fig|539814.32.peg.1874	153	36.7123	0	0	hypothetical protein
fig|539814.32.peg.1875	243	94.8927	0	0	hypothetical protein
fig|539814.32.peg.1876	135	26.3745	4	2298.54	hypothetical protein
fig|539814.32.peg.1877	153	36.7123	0	0	hypothetical protein
fig|539814.32.peg.1878	159	40.1855	0	0	hypothetical protein
fig|539814.32.peg.1879	636	455.263	3	99.8701	hypothetical protein
fig|539814.32.peg.1880	117	17.1867	0	0	Mobile element protein
fig|539814.32.peg.1881	153	36.7123	0	0	hypothetical protein
fig|539814.32.peg.1882	237	90.8404	1	166.839	Mobile element protein
fig|539814.32.peg.1883	1962	1781.26	5	42.5421	Acetyl-coenzyme A synthetase (EC 6.2.1.1)
fig|539814.32.peg.1884	141	29.5691	0	0	hypothetical protein
fig|539814.32.peg.1885	186	57.8434	0	0	hypothetical protein
fig|539814.32.peg.1886	678	497.263	0	0	hypothetical protein
fig|539814.32.peg.1887	120	18.5371	0	0	hypothetical protein
fig|539814.32.peg.1888	135	26.3745	0	0	hypothetical protein
fig|539814.32.peg.1889	114	15.8212	0	0	hypothetical protein
fig|539814.32.peg.1890	954	773.263	4	78.3988	Acetyl-coenzyme A carboxyl transferase alpha chain (EC 6.4.1.2)
fig|539814.32.peg.1891	171	47.6686	0	0	hypothetical protein
fig|539814.32.peg.1892	1392	1211.26	0	0	tRNA(Ile)-lysidine synthetase (EC 6.3.4.19)
fig|539814.32.peg.1893	618	437.31	4	138.627	hypothetical protein
fig|539814.32.peg.1894	141	29.5691	0	0	hypothetical protein
fig|539814.32.peg.1895	1860	1679.26	7	63.1765	Aspartyl-tRNA synthetase (EC 6.1.1.12) @ Aspartyl-tRNA(Asn) synthetase (EC 6.1.1.23)
fig|539814.32.peg.1896	132	24.6424	0	0	hypothetical protein
fig|539814.32.peg.1897	885	704.263	5	107.6	NAD kinase (EC 2.7.1.23)
fig|539814.32.peg.1898	924	743.263	0	0	GlpG protein (membrane protein of glp regulon)
fig|539814.32.peg.1899	207	71.1771	0	0	hypothetical protein
fig|539814.32.peg.1900	852	671.263	2	45.1558	FIG00953934: hypothetical protein
fig|539814.32.peg.1901	117	17.1867	0	0	hypothetical protein
fig|539814.32.peg.1902	2634	2453.26	11	67.9556	Membrane alanine aminopeptidase N (EC 3.4.11.2)
fig|539814.32.peg.1903	1947	1766.26	12	102.968	BatD
fig|539814.32.peg.1904	2061	1880.26	8	64.4834	TPR domain protein in aerotolerance operon
fig|539814.32.peg.1905	771	590.263	2	51.3524	BatA (Bacteroides aerotolerance operon)
fig|539814.32.peg.1906	477	297.951	2	101.733	hypothetical protein
fig|539814.32.peg.1907	954	773.263	4	78.3988	hypothetical protein PA3071
fig|539814.32.peg.1908	894	713.263	5	106.242	MoxR-like ATPase in aerotolerance operon
fig|539814.32.peg.1909	4839	4658.26	27	87.8449	NAD-specific glutamate dehydrogenase (EC 1.4.1.2)%2C large form
fig|539814.32.peg.1910	4767	4586.26	3	9.91377	hypothetical protein
fig|539814.32.peg.1911	1038	857.263	1	17.6792	Dihydroorotate dehydrogenase (EC 1.3.3.1)
fig|539814.32.peg.1912	213	74.8449	51	10327.2	Ribosome modulation factor
fig|539814.32.peg.1913	114	15.8212	0	0	hypothetical protein
fig|539814.32.peg.1914	117	17.1867	1	881.827	hypothetical protein
fig|539814.32.peg.1915	456	277.592	0	0	Putative predicted metal-dependent hydrolase
fig|539814.32.peg.1916	2685	2504.26	0	0	4-hydroxyphenylacetate 3-monooxygenase (EC 1.14.13.3)
fig|539814.32.peg.1917	156	38.4033	0	0	Mobile element protein
fig|539814.32.peg.1918	159	40.1855	0	0	hypothetical protein
fig|539814.32.peg.1919	162	42.0447	0	0	Mobile element protein
fig|539814.32.peg.1920	117	17.1867	0	0	hypothetical protein
fig|539814.32.peg.1921	270	114.482	0	0	hypothetical protein
fig|539814.32.peg.1922	840	659.263	0	0	Formyltetrahydrofolate deformylase (EC 3.5.1.10)
fig|539814.32.peg.1923	120	18.5371	0	0	hypothetical protein
fig|539814.32.peg.1924	246	97.2893	0	0	hypothetical protein
fig|539814.32.peg.1925	1581	1400.26	2	21.647	hypothetical protein
fig|539814.32.peg.1926	189	59.6732	0	0	hypothetical protein
fig|539814.32.peg.1927	129	22.9206	0	0	hypothetical protein
fig|539814.32.peg.1928	117	17.1867	0	0	Mobile element protein
fig|539814.32.peg.1929	162	42.0447	0	0	Mobile element protein
fig|539814.32.peg.1930	564	383.824	0	0	Mobile element protein
fig|539814.32.peg.1931	120	18.5371	0	0	hypothetical protein
fig|539814.32.peg.1932	1209	1028.26	0	0	hypothetical protein
fig|539814.32.peg.1933	117	17.1867	0	0	hypothetical protein
fig|539814.32.peg.1934	126	21.516	0	0	hypothetical protein
fig|539814.32.peg.1935	291	130.336	0	0	Hypothetical YciO protein%2C TsaC/YrdC paralog
fig|539814.32.peg.1936	1215	1034.26	5	73.2682	Tryptophanyl-tRNA synthetase (EC 6.1.1.2)
fig|539814.32.peg.1937	831	650.263	0	0	Segregation and condensation protein A
fig|539814.32.peg.1938	1008	827.263	0	0	Segregation and condensation protein B
fig|539814.32.peg.1939	990	809.263	0	0	COG0613%2C Predicted metal-dependent phosphoesterases (PHP family)
fig|539814.32.peg.1940	663	482.263	0	0	Intracellular septation protein IspA
fig|539814.32.peg.1941	300	137.052	0	0	YciL protein
fig|539814.32.peg.1942	1536	1355.26	8	89.4629	Fumarate hydratase class I%2C aerobic (EC 4.2.1.2)
fig|539814.32.peg.1943	123	20.098	0	0	hypothetical protein
fig|539814.32.peg.1944	6765	6584.26	3	6.90543	hypothetical protein
fig|539814.32.peg.1945	288	127.974	0	0	hypothetical protein
fig|539814.32.peg.1946	240	92.9829	1	162.995	Mobile element protein
fig|539814.32.peg.1947	816	635.263	0	0	hypothetical protein
fig|539814.32.peg.1948	132	24.6424	0	0	hypothetical protein
fig|539814.32.peg.1949	384	209.13	0	0	Mobile element protein
fig|539814.32.peg.1950	327	159.028	0	0	hypothetical protein
fig|539814.32.peg.1951	765	584.263	1	25.9399	hypothetical protein
fig|539814.32.peg.1952	168	45.6957	0	0	FIG000906: Predicted Permease
fig|539814.32.peg.1953	771	590.263	1	25.6762	hypothetical protein
fig|539814.32.peg.1954	231	86.7784	0	0	hypothetical protein
fig|539814.32.peg.1955	816	635.263	1	23.8574	hypothetical protein
fig|539814.32.peg.1956	1059	878.263	1	17.2565	FIG000906: Predicted Permease
fig|539814.32.peg.1957	1110	929.263	1	16.3094	FIG000988: Predicted permease
fig|539814.32.peg.1958	942	761.263	0	0	Mobile element protein
fig|539814.32.peg.1959	1491	1310.26	5	57.8346	Cytosol aminopeptidase PepA (EC 3.4.11.1)
fig|539814.32.peg.1960	2856	2675.26	4	22.6605	Valyl-tRNA synthetase (EC 6.1.1.9)
fig|539814.32.peg.1961	120	18.5371	0	0	hypothetical protein
fig|539814.32.peg.1962	1170	989.263	7	107.241	Isovaleryl-CoA dehydrogenase (EC 1.3.8.4)
fig|539814.32.peg.1963	1608	1427.26	8	84.9498	Methylcrotonyl-CoA carboxylase carboxyl transferase subunit (EC 6.4.1.4)
fig|539814.32.peg.1964	798	617.263	3	73.6593	Methylglutaconyl-CoA hydratase (EC 4.2.1.18)
fig|539814.32.peg.1965	1980	1799.26	6	50.5398	Methylcrotonyl-CoA carboxylase biotin-containing subunit (EC 6.4.1.4)
fig|539814.32.peg.1966	810	629.263	6	144.509	Hydroxymethylglutaryl-CoA lyase (EC 4.1.3.4)
fig|539814.32.peg.1967	1944	1763.26	5	42.9763	Acetoacetyl-CoA synthetase (EC 6.2.1.16)
fig|539814.32.peg.1968	678	497.263	0	0	Transcriptional regulator%2C LuxR family
fig|539814.32.peg.1969	573	392.742	0	0	DNA-damage-inducible protein F
fig|539814.32.peg.1970	117	17.1867	0	0	DNA-damage-inducible protein F
fig|539814.32.peg.1971	279	121.134	0	0	tRNA 5-methylaminomethyl-2-thiouridine synthase TusA
fig|539814.32.peg.1972	894	713.263	0	0	hypothetical protein
fig|539814.32.peg.1973	303	139.351	0	0	hypothetical protein
fig|539814.32.peg.1974	1353	1172.26	0	0	DNA-cytosine methyltransferase (EC 2.1.1.37)
fig|539814.32.peg.1975	144	31.3017	0	0	hypothetical protein
fig|539814.32.peg.1976	1410	1229.26	0	0	hypothetical protein
fig|539814.32.peg.1977	210	73.0206	0	0	FIG01222955: hypothetical protein
fig|539814.32.peg.1978	621	440.31	1	34.4206	Protein of unknown function YceH
fig|539814.32.peg.1979	117	17.1867	0	0	hypothetical protein
fig|539814.32.peg.1980	768	587.263	2	51.6148	COG1496: Uncharacterized conserved protein
fig|539814.32.peg.1981	987	806.263	0	0	Ribosomal large subunit pseudouridine synthase D (EC 4.2.1.70)
fig|539814.32.peg.1982	141	29.5691	0	0	hypothetical protein
fig|539814.32.peg.1983	1725	1544.26	1	9.81421	hypothetical protein
fig|539814.32.peg.1984	183	55.7292	0	0	hypothetical protein
fig|539814.32.peg.1985	147	32.9506	0	0	hypothetical protein
fig|539814.32.peg.1986	420	242.805	0	0	hypothetical protein
fig|539814.32.peg.1987	117	17.1867	0	0	Mobile element protein
fig|539814.32.peg.1988	1380	1199.26	0	0	hypothetical protein
fig|539814.32.peg.1989	126	21.516	0	0	hypothetical protein
fig|539814.32.peg.1990	420	242.805	0	0	Single-stranded DNA-binding protein
fig|539814.32.peg.1991	309	144.172	0	0	hypothetical protein
fig|539814.32.peg.1992	924	743.263	8	163.126	Probable component of the lipoprotein assembly complex (forms a complex with YaeT%2C YfgL%2C and NlpB)
fig|539814.32.peg.1993	1242	1061.26	12	171.37	hypothetical protein
fig|539814.32.peg.1994	2733	2552.26	17	100.949	Protein export cytoplasm protein SecA ATPase RNA helicase (TC 3.A.5.1.1)
fig|539814.32.peg.1995	123	20.098	1	754.091	hypothetical protein
fig|539814.32.peg.1996	141	29.5691	0	0	hypothetical protein
fig|539814.32.peg.1997	216	76.7341	0	0	Mobile element protein
fig|539814.32.peg.1998	150	34.8068	0	0	hypothetical protein
[truncated: 1,807 more rows]

## Sheet: Supplementary table 10
Supplementary information table 10
G. childressi symbiosis metaproteomic analysis of gill tissues includes the host, and all symbionts. Protein FDR Confidence, False discovery rate cutoff level for protein identification, high = 0.01 FDR, medium = 0.05 FDR. Master, If multiple proteins share all peptides the master protein is the chosen representative protein, this column indicates if the protein has master protein status. Accessi…
Protein FDR Confidence: Combined	Master	Accession	Annotation	Exp. q-value: Combined	Coverage [%]	# Peptides	# PSMs	# Protein Unique Peptides	# Unique Peptides	# AAs	MW [kDa]	calc. pI	N2_PSMs	N9_PSMs	N13_PSMs	# Protein Groups	N2_SAF	N9_SAF	N13_SAF	N2_NSAF	N9_NSAF	N13_NSAF	N2_%NSAF	N9_%NSAF	N13_%NSAF
High	Master Protein	EndoNuc_peg_1019	ATP synthase alpha chain (EC 3.6.3.14)	0	14	5	48	4	4	514	55.8	5.86	11	19	18	1	0.0214008	0.036965	0.0350195	5.47774e-05	8.80714e-05	0.000116767	0.00547774	0.00880714	0.0116767
High	Master Protein	EndoNuc_peg_1021	ATP synthase beta chain (EC 3.6.3.14)	0	36	10	44	4	4	458	49.7	5.12	12	21	11	1	0.0262009	0.0458515	0.0240175	6.70637e-05	0.000109244	8.00823e-05	0.00670637	0.0109244	0.00800823
High	Master Protein	EndoNuc_peg_1037	tRNA uridine 5-carboxymethylaminomethyl modification enzyme GidA	0	1	1	1	1	1	630	69.9	8.16	0	1	0	1	0	0.0015873	0	0	3.78184e-06	0	0	0.000378184	0
High	Master Protein	EndoNuc_peg_1040	Chromosome (plasmid) partitioning protein ParB	0.005	6	1	2	1	1	299	32.9	6.29	0	2	0	1	0	0.00668896	0	0	1.59369e-05	0	0	0.00159369	0
Medium	Master Protein	EndoNuc_peg_1056	hypothetical protein	0.045	11	1	1	1	1	122	13.8	5.55	0	1	0	1	0	0.00819672	0	0	1.95292e-05	0	0	0.00195292	0
High	Master Protein	EndoNuc_peg_1067	hypothetical protein	0	6	1	1	1	1	332	37.4	10.37	0	1	0	1	0	0.00301205	0	0	7.17639e-06	0	0	0.000717639	0
High	Master Protein	EndoNuc_peg_1082	DEAD-box ATP-dependent RNA helicase CshA (EC 3.6.4.13)	0	3	1	1	1	1	591	65.9	9.57	0	1	0	1	0	0.00169205	0	0	4.03141e-06	0	0	0.000403141	0
Medium	Master Protein	EndoNuc_peg_1112	FOG: Ankyrin repeat	0.035	7	3	9	3	3	1276	139.4	6.68	3	4	2	1	0.0023511	0.0031348	0.0015674	6.01786e-06	7.46885e-06	5.22623e-06	0.000601786	0.000746885	0.000522623
Medium	Master Protein	EndoNuc_peg_1148	hypothetical protein	0.012	7	2	2	2	2	519	61.2	9.29	1	0	1	1	0.00192678	0	0.00192678	4.93179e-06	0	6.42454e-06	0.000493179	0	0.000642454
High	Master Protein	EndoNuc_peg_1162	Phosphoenolpyruvate carboxykinase [ATP] (EC 4.1.1.49)	0	12	3	3	3	3	542	60.2	6.24	0	2	1	1	0	0.00369004	0.00184502	0	8.79174e-06	6.15191e-06	0	0.000879174	0.000615191
High	Master Protein	EndoNuc_peg_1163	Transcription accessory protein (S1 RNA-binding domain)	0	5	3	14	2	2	777	85.9	6.37	2	12	0	1	0.002574	0.015444	0	6.58841e-06	3.67963e-05	0	0.000658841	0.00367963	0
High	Master Protein	EndoNuc_peg_1166	Transcription termination factor Rho	0	11	3	5	2	2	419	47.1	7.33	2	1	2	1	0.00477327	0.00238663	0.00477327	1.22176e-05	5.68631e-06	1.59157e-05	0.00122176	0.000568631	0.00159157
High	None	EndoNuc_peg_1188	Thioredoxin	0	8	1	16	0	1	107	11.9	4.6	3	7	6	1	0.0280374	0.0654206	0.0560748	7.17644e-05	0.000155869	0.000186972	0.00717644	0.0155869	0.0186972
High	Master Protein	EndoNuc_peg_1202	SSU ribosomal protein S12p (S23e)	0.004	22	1	1	1	1	124	13.9	11.18	0	1	0	1	0	0.00806452	0	0	1.92142e-05	0	0	0.00192142	0
High	Master Protein	EndoNuc_peg_1204	SSU ribosomal protein S7p (S5e)	0	26	3	3	3	3	156	17.6	10.33	0	3	0	1	0	0.0192308	0	0	4.58185e-05	0	0	0.00458185	0
High	Master Protein	EndoNuc_peg_1205	Translation elongation factor G	0	27	12	19	11	11	698	77.1	5.06	8	10	1	1	0.0114613	0.0143266	0.00143266	2.93364e-05	3.41341e-05	4.77699e-06	0.00293364	0.00341341	0.000477699
High	Master Protein	EndoNuc_peg_1206	Translation elongation factor Tu	0	70	17	547	14	14	398	43.4	5.21	176	308	63	1	0.442211	0.773869	0.158291	0.00113188	0.00184379	0.000527797	0.113188	0.184379	0.0527797
High	Master Protein	EndoNuc_peg_1216	Signal transduction histidine kinase CheA (EC 2.7.3.-)	0	2	2	2	2	2	1656	182.6	6.24	0	1	1	1	0	0.000603865	0.000603865	0	1.43875e-06	2.01349e-06	0	0.000143875	0.000201349
Medium	Master Protein	EndoNuc_peg_1217	Chemotaxis signal transduction protein	0.036	36	2	7	2	2	152	17	4.61	6	1	0	1	0.0394737	0.00657895	0	0.000101037	1.56747e-05	0	0.0101037	0.00156747	0
High	None	EndoNuc_peg_1221	Transketolase (EC 2.2.1.1)	0	2	1	4	0	1	665	72.5	5.73	2	1	1	1	0.00300752	0.00150376	0.00150376	7.69804e-06	3.5828e-06	5.01404e-06	0.000769804	0.00035828	0.000501404
Medium	Master Protein	EndoNuc_peg_1258	hypothetical protein	0.043	9	4	7	4	4	855	95.6	5.22	2	1	4	1	0.00233918	0.00116959	0.00467836	5.98736e-06	2.78662e-06	1.55992e-05	0.000598736	0.000278662	0.00155992
High	Master Protein	EndoNuc_peg_1275	glutamyl-Q-tRNA synthetase	0.007	11	4	6	4	4	299	33.8	6.54	2	3	1	1	0.00668896	0.0100334	0.00334448	1.71211e-05	2.39053e-05	1.11516e-05	0.00171211	0.00239053	0.00111516
High	Master Protein	EndoNuc_peg_1281	Excinuclease ABC subunit A	0	3	2	5	2	2	941	104.1	6.65	0	5	0	1	0	0.0053135	0	0	1.26597e-05	0	0	0.00126597	0
High	Master Protein	EndoNuc_peg_129	hypothetical protein	0	12	2	8	2	2	288	33.1	9.07	1	7	0	1	0.00347222	0.0243056	0	8.88749e-06	5.79095e-05	0	0.000888749	0.00579095	0
High	Master Protein	EndoNuc_peg_1302	hypothetical protein	0	20	6	12	3	3	474	51	6.44	1	11	0	1	0.0021097	0.0232068	0	5.39999e-06	5.52915e-05	0	0.000539999	0.00552915	0
High	Master Protein	EndoNuc_peg_1324	Malate dehydrogenase (EC 1.1.1.37)	0	9	2	3	2	2	364	39.8	5.44	0	2	1	1	0	0.00549451	0.00274725	0	1.3091e-05	9.16026e-06	0	0.0013091	0.000916026
High	Master Protein	EndoNuc_peg_1330	Dihydrolipoamide acetyltransferase component of pyruvate dehydrogenase complex (EC 2.3.1.12)	0	3	1	1	1	1	407	44.4	7.06	0	1	0	1	0	0.002457	0	0	5.85396e-06	0	0	0.000585396	0
High	Master Protein	EndoNuc_peg_1345	PlcB%2C ORFX%2C ORFP%2C ORFB%2C ORFA%2C ldh gene	0	12	1	1	1	1	105	11.1	9.2	0	1	0	1	0	0.00952381	0	0	2.26911e-05	0	0	0.00226911	0
High	Master Protein	EndoNuc_peg_1425	hypothetical protein	0	17	3	5	3	3	325	35.6	8.87	2	3	0	1	0.00615385	0.00923077	0	1.57514e-05	2.19929e-05	0	0.00157514	0.00219929	0
High	Master Protein	EndoNuc_peg_1431	hypothetical protein	0	79	20	273	20	20	479	52.4	5.35	103	116	54	1	0.215031	0.242171	0.112735	0.000550394	0.000576988	0.000375896	0.0550394	0.0576988	0.0375896
High	Master Protein	EndoNuc_peg_1461	Modulator of drug activity B	0	14	1	1	1	1	183	20.8	6.09	0	1	0	1	0	0.00546448	0	0	1.30195e-05	0	0	0.00130195	0
High	Master Protein	EndoNuc_peg_1497	Uncharacterized protein with LysM domain%2C COG1652	0	10	2	2	2	2	363	40	9.63	0	2	0	1	0	0.00550964	0	0	1.31271e-05	0	0	0.00131271	0
High	Master Protein	EndoNuc_peg_15	ABC transporter ATP-binding protein uup	0	3	1	1	1	1	523	59.1	5.53	0	1	0	1	0	0.00191205	0	0	4.55557e-06	0	0	0.000455557	0
High	Master Protein	EndoNuc_peg_1515	Glucosamine--fructose-6-phosphate aminotransferase [isomerizing] (EC 2.6.1.16)	0	3	1	1	1	1	610	67.7	6.28	0	1	0	1	0	0.00163934	0	0	3.90584e-06	0	0	0.000390584	0
High	Master Protein	EndoNuc_peg_1544	Inosine-5'-monophosphate dehydrogenase (EC 1.1.1.205)	0	9	2	2	1	1	490	52.2	7.27	0	2	0	1	0	0.00408163	0	0	9.72474e-06	0	0	0.000972474	0
High	Master Protein	EndoNuc_peg_1551	hypothetical protein	0	31	1	9	1	1	91	10.5	5.06	5	4	0	1	0.0549451	0.043956	0	0.000140637	0.000104728	0	0.0140637	0.0104728	0
High	Master Protein	EndoNuc_peg_1556	Long-chain-fatty-acid--CoA ligase (EC 6.2.1.3)	0	4	1	1	1	1	561	62.2	8.46	0	1	0	1	0	0.00178253	0	0	4.24699e-06	0	0	0.000424699	0
High	Master Protein	EndoNuc_peg_1586	S-(hydroxymethyl)glutathione dehydrogenase (EC 1.1.1.284)	0.002	5	1	2	1	1	374	40.2	5.99	0	1	1	1	0	0.0026738	0.0026738	0	6.37049e-06	8.91534e-06	0	0.000637049	0.000891534
High	Master Protein	EndoNuc_peg_1593	Catalase (EC 1.11.1.6) / Peroxidase (EC 1.11.1.7)	0	4	3	9	3	3	750	82.7	7.58	0	9	0	1	0	0.012	0	0	2.85907e-05	0	0	0.00285907	0
High	Master Protein	EndoNuc_peg_1619	Flagellar basal-body rod modification protein FlgD	0	16	6	12	6	6	656	73.7	5.73	0	12	0	1	0	0.0182927	0	0	4.35835e-05	0	0	0.00435835	0
High	None	EndoNuc_peg_1628	hypothetical protein	0	10	2	9	0	2	376	43.1	6.15	3	5	1	1	0.00797872	0.0132979	0.00265957	2.04223e-05	3.1683e-05	8.86791e-06	0.00204223	0.0031683	0.000886791
High	None	EndoNuc_peg_1633	hypothetical protein	0	10	2	9	0	2	378	43.1	6.15	3	5	1	1	0.00793651	0.0132275	0.0026455	2.03143e-05	3.15154e-05	8.82099e-06	0.00203143	0.00315154	0.000882099
High	Master Protein	EndoNuc_peg_1638	Putative stomatin/prohibitin-family membrane protease subunit YbbK	0	10	2	5	2	2	315	34.2	5.5	3	1	1	1	0.00952381	0.0031746	0.0031746	2.43771e-05	7.56369e-06	1.05852e-05	0.00243771	0.000756369	0.00105852
High	Master Protein	EndoNuc_peg_1644	Putative TEGT family carrier/transport protein	0	8	1	1	1	1	224	23.6	6.68	0	1	0	1	0	0.00446429	0	0	1.06364e-05	0	0	0.00106364	0
Medium	Master Protein	EndoNuc_peg_1663	CTP synthase (EC 6.3.4.2)	0.042	4	1	19	1	1	542	60.6	6.33	8	6	5	1	0.0147601	0.0110701	0.00922509	3.778e-05	2.63752e-05	3.07596e-05	0.003778	0.00263752	0.00307596
High	Master Protein	EndoNuc_peg_1675	Amidophosphoribosyltransferase (EC 2.4.2.14)	0.002	7	2	4	1	1	505	55.8	6.3	1	2	1	1	0.0019802	0.0039604	0.0019802	5.06851e-06	9.43589e-06	6.60264e-06	0.000506851	0.000943589	0.000660264
High	Master Protein	EndoNuc_peg_1688	ADP-ribose 1"-phosphate phophatase related protein	0	8	1	1	1	1	164	18.3	8.05	0	1	0	1	0	0.00609756	0	0	1.45278e-05	0	0	0.00145278	0
High	Master Protein	EndoNuc_peg_1695	Protein-export membrane protein SecD (TC 3.A.5.1.1)	0	5	2	2	2	2	612	67.1	8.95	1	1	0	1	0.00163399	0.00163399	0	4.18235e-06	3.89308e-06	0	0.000418235	0.000389308	0
High	Master Protein	EndoNuc_peg_1701	Cysteinyl-tRNA synthetase (EC 6.1.1.16)	0.002	7	2	3	2	2	459	52.2	6.34	2	1	0	1	0.0043573	0.00217865	0	1.11529e-05	5.19077e-06	0	0.00111529	0.000519077	0
High	None	EndoNuc_peg_1707	hypothetical protein	0	5	1	1	0	1	371	42.7	5.67	0	1	0	1	0	0.00269542	0	0	6.422e-06	0	0	0.0006422	0
High	None	EndoNuc_peg_1711	hypothetical protein	0	12	2	3	0	2	381	43.7	5.3	0	2	1	1	0	0.00524934	0.00262467	0	1.25069e-05	8.75154e-06	0	0.00125069	0.000875154
High	None	EndoNuc_peg_1713	hypothetical protein	0	12	2	3	0	2	376	43.3	6.79	0	2	1	1	0	0.00531915	0.00265957	0	1.26732e-05	8.86791e-06	0	0.00126732	0.000886791
High	Master Protein	EndoNuc_peg_1732	BAX protein	0	14	2	2	2	2	266	29.9	9	1	1	0	1	0.0037594	0.0037594	0	9.62255e-06	8.957e-06	0	0.000962255	0.0008957	0
High	Master Protein	EndoNuc_peg_1738	Outer membrane protein NlpB%2C lipoprotein component of the protein assembly complex (forms a complex with YaeT%2C YfiO%2C and YfgL)%3B Lipoprotein-34 precursor	0	6	1	2	1	1	379	41.9	8.73	0	2	0	1	0	0.00527704	0	0	1.25729e-05	0	0	0.00125729	0
High	Master Protein	EndoNuc_peg_1744	Exported zinc metalloprotease YfgC precursor	0	4	1	1	1	1	482	53.5	9.28	0	1	0	1	0	0.00207469	0	0	4.94307e-06	0	0	0.000494307	0
High	Master Protein	EndoNuc_peg_1780	SSU ribosomal protein S1p	0	33	12	122	12	12	559	62.1	5.14	33	70	19	1	0.059034	0.125224	0.0339893	0.000151103	0.000298353	0.000113332	0.0151103	0.0298353	0.0113332
Medium	Master Protein	EndoNuc_peg_1793	Molybdenum cofactor biosynthesis protein MoaC	0.01	3	2	3	2	2	1221	134.9	5.39	2	1	0	1	0.001638	0.000819001	0	4.19262e-06	1.95132e-06	0	0.000419262	0.000195132	0
Medium	Master Protein	EndoNuc_peg_1840	hypothetical protein	0.038	3	1	1	1	1	572	66.9	6.87	0	1	0	1	0	0.00174825	0	0	4.16532e-06	0	0	0.000416532	0
High	Master Protein	EndoNuc_peg_1861	23S rRNA (guanine-N-2-) -methyltransferase rlmL EC 2.1.1.-)	0.003	3	2	3	2	2	718	81.1	8.98	1	2	0	1	0.00139276	0.00278552	0	3.5649e-06	6.63666e-06	0	0.00035649	0.000663666	0
High	Master Protein	EndoNuc_peg_1895	Aspartyl-tRNA synthetase (EC 6.1.1.12) @ Aspartyl-tRNA(Asn) synthetase (EC 6.1.1.23)	0	8	3	12	3	3	619	69.7	6.2	2	10	0	1	0.00323102	0.0161551	0	8.2701e-06	3.84905e-05	0	0.00082701	0.00384905	0
High	Master Protein	EndoNuc_peg_1902	Membrane alanine aminopeptidase N (EC 3.4.11.2)	0.003	7	3	6	2	2	877	99.8	5.78	2	2	2	1	0.0022805	0.0022805	0.0022805	5.83717e-06	5.43344e-06	7.60396e-06	0.000583717	0.000543344	0.000760396
High	Master Protein	EndoNuc_peg_1909	NAD-specific glutamate dehydrogenase (EC 1.4.1.2)%2C large form	0	4	4	8	4	4	1612	183.4	6.6	0	8	0	1	0	0.00496278	0	0	1.18241e-05	0	0	0.00118241	0
High	Master Protein	EndoNuc_peg_1944	hypothetical protein	0.006	9	10	14	10	10	2254	251.9	6.54	6	5	3	1	0.00266193	0.00221828	0.00133097	6.81348e-06	5.28519e-06	4.43789e-06	0.000681348	0.000528519	0.000443789
High	Master Protein	EndoNuc_peg_1959	Cytosol aminopeptidase PepA (EC 3.4.11.1)	0.003	8	3	3	3	3	496	53.6	8.63	1	2	0	1	0.00201613	0.00403226	0	5.16048e-06	9.6071e-06	0	0.000516048	0.00096071	0
High	None	EndoNuc_peg_196	Ubiquinone biosynthesis monooxygenase UbiB	0	2	1	6	0	1	530	60.7	8.69	2	3	1	1	0.00377358	0.00566038	0.00188679	9.65886e-06	1.34862e-05	6.2912e-06	0.000965886	0.00134862	0.00062912
High	None	EndoNuc_peg_1963	Methylcrotonyl-CoA carboxylase carboxyl transferase subunit (EC 6.4.1.4)	0.004	2	1	1	0	1	535	58.1	7.42	0	1	0	1	0	0.00186916	0	0	4.45339e-06	0	0	0.000445339	0
High	None	EndoNuc_peg_1965	Methylcrotonyl-CoA carboxylase biotin-containing subunit (EC 6.4.1.4)	0.001	2	1	2	0	1	659	72.7	5.72	1	1	0	1	0.00151745	0.00151745	0	3.88406e-06	3.61542e-06	0	0.000388406	0.000361542	0
High	Master Protein	EndoNuc_peg_1992	Probable component of the lipoprotein assembly complex (forms a complex with YaeT%2C YfgL%2C and NlpB)	0	17	3	14	3	3	307	34.4	8.31	1	13	0	1	0.00325733	0.0423453	0	8.33745e-06	0.00010089	0	0.000833745	0.010089	0
High	Master Protein	EndoNuc_peg_1993	hypothetical protein	0	9	3	3	3	3	413	46.7	8.78	0	3	0	1	0	0.00726392	0	0	1.73067e-05	0	0	0.00173067	0
High	Master Protein	EndoNuc_peg_1994	Protein export cytoplasm protein SecA ATPase RNA helicase (TC 3.A.5.1.1)	0.005	2	1	1	1	1	910	103.7	5.76	0	1	0	1	0	0.0010989	0	0	2.6182e-06	0	0	0.00026182	0
High	Master Protein	EndoNuc_peg_200	SSU ribosomal protein S10p (S20e)	0	32	4	6	4	4	106	12.1	9.52	1	5	0	1	0.00943396	0.0471698	0	2.41471e-05	0.000112385	0	0.00241471	0.0112385	0
High	Master Protein	EndoNuc_peg_2003	Cell division protein FtsZ (EC 3.4.24.-)	0	10	2	2	2	2	401	42.1	4.96	1	1	0	1	0.00249377	0.00249377	0	6.38304e-06	5.94155e-06	0	0.000638304	0.000594155	0
Medium	Master Protein	EndoNuc_peg_2008	UDP-N-acetylglucosamine--N-acetylmuramyl-(pentapeptide) pyrophosphoryl-undecaprenol N-acetylglucosamine transferase (EC 2.4.1.227)	0.011	4	1	2	1	1	364	39.4	8.28	0	2	0	1	0	0.00549451	0	0	1.3091e-05	0	0	0.0013091	0
High	Master Protein	EndoNuc_peg_201	LSU ribosomal protein L3p (L3e)	0	34	5	8	5	5	204	21.7	10.08	2	6	0	1	0.00980392	0.0294118	0	2.50941e-05	7.00754e-05	0	0.00250941	0.00700754	0
High	Master Protein	EndoNuc_peg_202	LSU ribosomal protein L4p (L1e)	0	20	3	3	3	3	200	22.2	10.37	0	3	0	1	0	0.015	0	0	3.57384e-05	0	0	0.00357384	0
Medium	Master Protein	EndoNuc_peg_204	LSU ribosomal protein L2p (L8e)	0.036	4	1	1	1	1	275	30.2	11.22	0	1	0	1	0	0.00363636	0	0	8.66386e-06	0	0	0.000866386	0
High	Master Protein	EndoNuc_peg_205	SSU ribosomal protein S19p (S15e)	0	12	2	7	2	2	92	10.4	11.05	2	5	0	1	0.0217391	0.0543478	0	5.56434e-05	0.000129487	0	0.00556434	0.0129487	0
High	Master Protein	EndoNuc_peg_2065	Stringent starvation protein A	0	8	1	2	1	1	209	23.9	6.79	0	2	0	1	0	0.00956938	0	0	2.27996e-05	0	0	0.00227996	0
High	Master Protein	EndoNuc_peg_207	SSU ribosomal protein S3p (S3e)	0	25	5	13	5	5	235	26.1	10.36	3	10	0	1	0.012766	0.0425532	0	3.26757e-05	0.000101386	0	0.00326757	0.0101386	0
High	Master Protein	EndoNuc_peg_208	LSU ribosomal protein L16p (L10e)	0	7	2	2	2	2	137	15.6	11.17	0	2	0	1	0	0.0145985	0	0	3.47819e-05	0	0	0.00347819	0
High	Master Protein	EndoNuc_peg_209	LSU ribosomal protein L29p (L35e)	0	25	1	1	1	1	63	7.5	9.7	0	1	0	1	0	0.015873	0	0	3.78184e-05	0	0	0.00378184	0
High	Master Protein	EndoNuc_peg_210	SSU ribosomal protein S17p (S11e)	0	17	1	2	1	1	87	9.8	10.29	1	1	0	1	0.0114943	0.0114943	0	2.94207e-05	2.73858e-05	0	0.00294207	0.00273858	0
High	Master Protein	EndoNuc_peg_211	LSU ribosomal protein L14p (L23e)	0	23	2	2	2	2	122	13.4	11.12	0	2	0	1	0	0.0163934	0	0	3.90584e-05	0	0	0.00390584	0
High	Master Protein	EndoNuc_peg_212	LSU ribosomal protein L24p (L26e)	0	27	2	3	2	2	104	11.3	10.48	0	3	0	1	0	0.0288462	0	0	6.87277e-05	0	0	0.00687277	0
High	Master Protein	EndoNuc_peg_213	LSU ribosomal protein L5p (L11e)	0	12	1	5	1	1	142	15.8	9.66	1	3	1	1	0.00704225	0.0211268	0.00704225	1.80253e-05	5.03358e-05	2.34812e-05	0.00180253	0.00503358	0.00234812
High	Master Protein	EndoNuc_peg_214	SSU ribosomal protein S14p (S29e) @ SSU ribosomal protein S14p (S29e)%2C zinc-independent	0	22	1	1	1	1	101	11.8	11.47	0	1	0	1	0	0.00990099	0	0	2.35897e-05	0	0	0.00235897	0
High	Master Protein	EndoNuc_peg_2142	N-acetylneuraminate synthase (EC 2.5.1.56)	0	17	2	3	2	2	279	31.3	6.79	1	2	0	1	0.00358423	0.00716846	0	9.17418e-06	1.70793e-05	0	0.000917418	0.00170793	0
High	Master Protein	EndoNuc_peg_2145	Aldehyde dehydrogenase (EC 1.2.1.3)	0	12	4	31	2	2	506	56.2	5.41	11	11	9	1	0.0217391	0.0217391	0.0177866	5.56434e-05	5.17948e-05	5.93064e-05	0.00556434	0.00517948	0.00593064
High	Master Protein	EndoNuc_peg_215	SSU ribosomal protein S8p (S15Ae)	0	22	2	3	2	2	130	14	8.69	1	2	0	1	0.00769231	0.0153846	0	1.96892e-05	3.66548e-05	0	0.00196892	0.00366548	0
High	Master Protein	EndoNuc_peg_216	LSU ribosomal protein L6p (L9e)	0	39	5	7	5	5	177	19.2	9.79	2	5	0	1	0.0112994	0.0282486	0	2.8922e-05	6.7304e-05	0	0.0028922	0.0067304	0
High	Master Protein	EndoNuc_peg_2174	Integral membrane protein CcmA involved in cell shape determination	0	18	1	1	1	1	103	11	5.39	0	1	0	1	0	0.00970874	0	0	2.31317e-05	0	0	0.00231317	0
High	Master Protein	EndoNuc_peg_2183	UDP-N-acetylmuramate:L-alanyl-gamma-D-glutamyl-meso-diaminopimelate ligase (EC 6.3.2.-)	0	9	2	3	2	2	436	47.9	6.15	0	3	0	1	0	0.00688073	0	0	1.63938e-05	0	0	0.00163938	0
High	Master Protein	EndoNuc_peg_219	LSU ribosomal protein L15p (L27Ae)	0	12	1	2	1	1	149	15.4	10.74	1	1	0	1	0.00671141	0.00671141	0	1.71785e-05	1.59903e-05	0	0.00171785	0.00159903	0
High	Master Protein	EndoNuc_peg_220	Preprotein translocase secY subunit (TC 3.A.5.1.1)	0	7	3	5	3	3	441	47.9	9.67	0	4	1	1	0	0.00907029	0.00226757	0	2.16105e-05	7.56085e-06	0	0.00216105	0.000756085
Medium	Master Protein	EndoNuc_peg_2206	hypothetical protein	0.029	11	2	2	2	2	256	29.1	5.67	0	0	2	1	0	0	0.0078125	0	0	2.60495e-05	0	0	0.00260495
High	Master Protein	EndoNuc_peg_222	SSU ribosomal protein S13p (S18e)	0	18	2	6	1	1	118	13.1	11.15	2	3	1	1	0.0169492	0.0254237	0.00847458	4.3383e-05	6.05736e-05	2.82571e-05	0.0043383	0.00605736	0.00282571
High	Master Protein	EndoNuc_peg_2226	Superoxide dismutase [Fe] (EC 1.15.1.1)	0.001	21	1	2	1	1	193	21.8	5.49	1	1	0	1	0.00518135	0.00518135	0	1.32622e-05	1.23449e-05	0	0.00132622	0.00123449	0
High	Master Protein	EndoNuc_peg_2229	FOG: PAS/PAC domain	0	6	2	5	2	2	703	77.7	5.17	0	5	0	1	0	0.00711238	0	0	1.69457e-05	0	0	0.00169457	0
High	Master Protein	EndoNuc_peg_2237	TldE protein%2C part of TldE/TldD proteolytic complex	0	9	3	11	3	3	451	48.8	5.35	4	7	0	1	0.00886918	0.0155211	0	2.27015e-05	3.69799e-05	0	0.00227015	0.00369799	0
High	Master Protein	EndoNuc_peg_224	SSU ribosomal protein S4p (S9e)	0	15	2	4	2	2	206	23.2	9.96	2	2	0	1	0.00970874	0.00970874	0	2.48505e-05	2.31317e-05	0	0.00248505	0.00231317	0
High	Master Protein	EndoNuc_peg_225	DNA-directed RNA polymerase alpha subunit (EC 2.7.7.6)	0	17	3	13	1	1	302	33.4	4.91	3	7	3	1	0.00993377	0.0231788	0.00993377	2.54265e-05	5.52249e-05	3.31225e-05	0.00254265	0.00552249	0.00331225
High	Master Protein	EndoNuc_peg_226	LSU ribosomal protein L17p	0.001	8	2	3	2	2	142	15.9	10.48	1	2	0	1	0.00704225	0.0140845	0	1.80253e-05	3.35572e-05	0	0.00180253	0.00335572	0
High	Master Protein	EndoNuc_peg_2260	FIG005080: Possible exported protein	0	1	1	7	1	1	1284	142.4	6.67	3	3	1	1	0.00233645	0.00233645	0.000778816	5.98037e-06	5.56673e-06	2.59683e-06	0.000598037	0.000556673	0.000259683
High	Master Protein	EndoNuc_peg_2363	Phosphoenolpyruvate-protein phosphotransferase of PTS system (EC 2.7.3.9)	0	2	1	1	1	1	811	87.5	5.53	0	1	0	1	0	0.00123305	0	0	2.93781e-06	0	0	0.000293781	0
High	Master Protein	EndoNuc_peg_2409	hypothetical protein	0	18	2	82	2	2	143	16.6	9.42	26	54	2	1	0.181818	0.377622	0.013986	0.000465381	0.000899709	4.66341e-05	0.0465381	0.0899709	0.00466341
High	Master Protein	EndoNuc_peg_241	Phosphate transport regulator (distant homolog of PhoU)	0	21	2	2	2	2	226	25.8	5.76	1	1	0	1	0.00442478	0.00442478	0	1.13257e-05	1.05423e-05	0	0.00113257	0.00105423	0
High	Master Protein	EndoNuc_peg_2414	FIG002076: hypothetical protein	0	7	3	10	3	3	425	49	8.48	3	7	0	1	0.00705882	0.0164706	0	1.80677e-05	3.92422e-05	0	0.00180677	0.00392422	0
High	Master Protein	EndoNuc_peg_2415	Serine protein kinase (prkA protein)%2C P-loop containing	0	13	7	8	3	3	640	73.5	6.74	1	7	0	1	0.0015625	0.0109375	0	3.99937e-06	2.60593e-05	0	0.000399937	0.00260593	0
High	Master Protein	EndoNuc_peg_2416	Dihydrolipoamide acyltransferase component of branched-chain alpha-keto acid dehydrogenase complex (EC 2.3.1.168)	0	13	2	2	2	2	360	38.7	5.8	0	1	1	1	0	0.00277778	0.00277778	0	6.61823e-06	9.26204e-06	0	0.000661823	0.000926204
High	Master Protein	EndoNuc_peg_2419	Branched-chain alpha-keto acid dehydrogenase%2C E1 component%2C alpha subunit (EC 1.2.4.4)	0	4	1	3	1	1	358	39.6	6.2	0	3	0	1	0	0.00837989	0	0	1.99656e-05	0	0	0.00199656	0
High	Master Protein	EndoNuc_peg_2420	Leucine dehydrogenase (EC 1.4.1.9)	0	10	2	3	2	2	349	37.7	6.38	0	3	0	1	0	0.00859599	0	0	2.04805e-05	0	0	0.00204805	0
High	Master Protein	EndoNuc_peg_2424	Acetylornithine aminotransferase (EC 2.6.1.11) / N-succinyl-L%2CL-diaminopimelate aminotransferase (EC 2.6.1.17) / Succinylornithine transaminase (EC 2.6.1.81)	0	21	3	3	3	3	369	39.5	6.47	0	3	0	1	0	0.00813008	0	0	1.93704e-05	0	0	0.00193704	0
High	Master Protein	EndoNuc_peg_2428	Succinylglutamic semialdehyde dehydrogenase (EC 1.2.1.71)	0	3	1	4	1	1	490	52.8	7.2	1	3	0	1	0.00204082	0.00612245	0	5.22367e-06	1.45871e-05	0	0.000522367	0.00145871	0
High	Master Protein	EndoNuc_peg_2444	Exodeoxyribonuclease I (EC 3.1.11.1)	0	2	1	2	1	1	482	55.4	6.35	0	2	0	1	0	0.00414938	0	0	9.88615e-06	0	0	0.000988615	0
High	Master Protein	EndoNuc_peg_2460	Poly(A) polymerase (EC 2.7.7.19)	0.003	2	1	1	1	1	505	57.9	8.51	0	1	0	1	0	0.0019802	0	0	4.71794e-06	0	0	0.000471794	0
High	None	EndoNuc_peg_2463	ATP-dependent RNA helicase RhlE	0.002	3	1	2	0	1	387	43	9.99	1	1	0	1	0.00258398	0.00258398	0	6.61395e-06	6.15649e-06	0	0.000661395	0.000615649	0
High	Master Protein	EndoNuc_peg_2489	Single-stranded DNA-binding protein	0	20	3	5	3	3	189	20.9	5.36	1	4	0	1	0.00529101	0.021164	0	1.35428e-05	5.04246e-05	0	0.00135428	0.00504246	0
High	Master Protein	EndoNuc_peg_249	hypothetical protein	0	13	6	15	6	6	889	100.4	6.68	5	8	2	1	0.0056243	0.00899888	0.00224972	1.43959e-05	2.14404e-05	7.50132e-06	0.00143959	0.00214404	0.000750132
High	Master Protein	EndoNuc_peg_2490	hypothetical protein	0	12	3	4	3	3	249	26.6	5.33	1	3	0	1	0.00401606	0.0120482	0	1.02795e-05	2.87056e-05	0	0.00102795	0.00287056	0
High	Master Protein	EndoNuc_peg_2497	Ferritin-like protein 2	0	6	1	5	1	1	172	20.3	4.91	1	4	0	1	0.00581395	0.0232558	0	1.48814e-05	5.54084e-05	0	0.00148814	0.00554084	0
High	Master Protein	EndoNuc_peg_2545	Ribose-phosphate pyrophosphokinase (EC 2.7.6.1)	0	28	4	7	4	4	313	33.9	6.32	3	4	0	1	0.00958466	0.0127796	0	2.45329e-05	3.04481e-05	0	0.00245329	0.00304481	0
High	Master Protein	EndoNuc_peg_2548	hypothetical protein	0	25	6	13	3	6	378	43.4	5.67	3	9	1	1	0.00793651	0.0238095	0.0026455	2.03143e-05	5.67277e-05	8.82099e-06	0.00203143	0.00567277	0.000882099
High	Master Protein	EndoNuc_peg_2566	LSU ribosomal protein L25p	0	22	3	9	3	3	212	23.3	5.62	1	8	0	1	0.00471698	0.0377358	0	1.20736e-05	8.9908e-05	0	0.00120736	0.0089908	0
High	Master Protein	EndoNuc_peg_2575	hypothetical protein	0	19	3	5	3	3	399	43.8	7.24	1	4	0	1	0.00250627	0.0100251	0	6.41503e-06	2.38853e-05	0	0.000641503	0.00238853	0
High	Master Protein	EndoNuc_peg_260	Glutamine synthetase type I (EC 6.3.1.2)	0	8	2	13	2	2	467	51.4	5.44	4	9	0	1	0.00856531	0.0192719	0	2.19237e-05	4.59166e-05	0	0.00219237	0.00459166	0
High	Master Protein	EndoNuc_peg_2658	hypothetical protein	0	12	1	1	1	1	244	27.1	5.44	0	1	0	1	0	0.00409836	0	0	9.7646e-06	0	0	0.00097646	0
High	Master Protein	EndoNuc_peg_2670	D-alanyl-D-alanine carboxypeptidase (EC 3.4.16.4)	0	17	3	4	3	3	399	44	7.37	1	3	0	1	0.00250627	0.0075188	0	6.41503e-06	1.7914e-05	0	0.000641503	0.0017914	0
High	Master Protein	EndoNuc_peg_2679	hypothetical protein	0	9	3	8	3	3	384	42.5	4.61	2	6	0	1	0.00520833	0.015625	0	1.33312e-05	3.72275e-05	0	0.00133312	0.00372275	0
High	Master Protein	EndoNuc_peg_2693	hypothetical protein	0	40	20	46	17	17	743	80.8	8.9	10	35	1	1	0.013459	0.0471063	0.0013459	3.44495e-05	0.000112234	4.48767e-06	0.00344495	0.0112234	0.000448767
High	Master Protein	EndoNuc_peg_27	Phosphoribosylamine--glycine ligase (EC 6.3.4.13)	0.003	3	1	2	1	1	427	46.2	5.95	1	1	0	1	0.00234192	0.00234192	0	5.99437e-06	5.57977e-06	0	0.000599437	0.000557977	0
High	Master Protein	EndoNuc_peg_2700	Threonyl-tRNA synthetase (EC 6.1.1.3)	0	3	1	4	1	1	640	72.7	5.97	0	4	0	1	0	0.00625	0	0	1.4891e-05	0	0	0.0014891	0
High	Master Protein	EndoNuc_peg_2701	Translation initiation factor 3	0	22	1	3	1	1	187	21.2	9.74	1	2	0	1	0.00534759	0.0106952	0	1.36877e-05	2.54819e-05	0	0.00136877	0.00254819	0
High	Master Protein	EndoNuc_peg_2706	Uncharacterized ABC transporter%2C ATP-binding protein YrbF	0	8	1	2	1	1	272	30.1	8.35	0	2	0	1	0	0.00735294	0	0	1.75188e-05	0	0	0.00175188	0
High	Master Protein	EndoNuc_peg_2709	Uncharacterized ABC transporter%2C auxiliary component YrbC	0	13	2	3	2	2	209	23.9	9.47	0	3	0	1	0	0.0143541	0	0	3.41995e-05	0	0	0.00341995	0
High	Master Protein	EndoNuc_peg_2724	Peptidyl-prolyl cis-trans isomerase (EC 5.2.1.8)	0	6	1	2	1	1	201	21.9	7.06	0	2	0	1	0	0.00995025	0	0	2.37071e-05	0	0	0.00237071	0
High	Master Protein	EndoNuc_peg_273	Outer membrane lipoprotein-sorting protein	0	6	1	5	1	1	270	30.8	9.76	0	5	0	1	0	0.0185185	0	0	4.41215e-05	0	0	0.00441215	0
High	Master Protein Candidate	EndoNuc_peg_2754	Adenylate kinase (EC 2.7.4.3)	0.004	4	1	2	0	1	217	23.7	6.79	1	1	0	1	0.00460829	0.00460829	0	1.17954e-05	1.09795e-05	0	0.00117954	0.00109795	0
High	Master Protein	EndoNuc_peg_2764	Periplasmic protease	0	6	3	4	3	3	709	80.4	9.06	0	3	1	1	0	0.00423131	0.00141044	0	1.00814e-05	4.70287e-06	0	0.00100814	0.000470287
High	Master Protein	EndoNuc_peg_280	Cytochrome c-type biogenesis protein DsbD%2C protein-disulfide reductase (EC 1.8.1.8)	0	7	2	4	2	2	604	65.9	8.12	2	2	0	1	0.00331126	0.00331126	0	8.47549e-06	7.88928e-06	0	0.000847549	0.000788928	0
High	Master Protein	EndoNuc_peg_2801	Fructose-bisphosphate aldolase class II (EC 4.1.2.13)	0	12	2	5	2	2	362	39.8	5.26	1	4	0	1	0.00276243	0.0110497	0	7.07071e-06	2.63267e-05	0	0.000707071	0.00263267	0
High	Master Protein	EndoNuc_peg_2814	hypothetical protein	0	27	3	21	3	3	169	18.3	4.54	6	15	0	1	0.035503	0.0887574	0	9.08733e-05	0.00021147	0	0.00908733	0.021147	0
High	Master Protein	EndoNuc_peg_2852	hypothetical protein	0	18	5	8	5	5	566	62.1	9.17	1	7	0	1	0.00176678	0.0123675	0	4.52226e-06	2.94663e-05	0	0.000452226	0.00294663	0
Medium	Master Protein	EndoNuc_peg_2863	ATP-dependent protease La (EC 3.4.21.53) Type II	0.032	2	1	1	1	1	813	91.3	7.62	0	1	0	1	0	0.00123001	0	0	2.93058e-06	0	0	0.000293058	0
High	Master Protein	EndoNuc_peg_2865	ABC transporter%2C ATP-binding protein	0	10	3	3	3	3	344	37.9	6.38	0	3	0	1	0	0.00872093	0	0	2.07782e-05	0	0	0.00207782	0
High	Master Protein	EndoNuc_peg_2867	gliding motility protein GldG	0	7	2	4	2	2	660	72.9	5.36	1	3	0	1	0.00151515	0.00454545	0	3.87818e-06	1.08298e-05	0	0.000387818	0.00108298	0
High	Master Protein	EndoNuc_peg_2885	TldD protein%2C part of TldE/TldD proteolytic complex	0	11	3	3	3	3	479	51.1	5.15	1	1	1	1	0.00208768	0.00208768	0.00208768	5.34363e-06	4.97403e-06	6.96103e-06	0.000534363	0.000497403	0.000696103
High	None	EndoNuc_peg_289	RNA polymerase sigma factor RpoD	0	5	2	10	0	2	613	69.5	5.49	1	9	0	1	0.00163132	0.0146819	0	4.17553e-06	3.49805e-05	0	0.000417553	0.00349805	0
High	Master Protein	EndoNuc_peg_2896	Rod shape-determining protein MreB	0	11	2	2	2	2	345	36.9	5.22	0	2	0	1	0	0.0057971	0	0	1.3812e-05	0	0	0.0013812	0
High	Master Protein	EndoNuc_peg_2906	FIG004684: SpoVR-like protein	0	11	3	11	3	3	508	60.2	5.97	2	9	0	1	0.00393701	0.0177165	0	1.00772e-05	4.22107e-05	0	0.00100772	0.00422107	0
High	Master Protein	EndoNuc_peg_2908	Serine protein kinase (prkA protein)%2C P-loop containing	0	23	9	24	5	5	640	73.5	5.35	5	16	3	1	0.0078125	0.025	0.0046875	1.99969e-05	5.9564e-05	1.56297e-05	0.00199969	0.0059564	0.00156297
High	Master Protein	EndoNuc_peg_2918	IMP cyclohydrolase (EC 3.5.4.10) / Phosphoribosylaminoimidazolecarboxamide formyltransferase (EC 2.1.2.3)	0	5	1	1	1	1	529	57.6	6.8	0	1	0	1	0	0.00189036	0	0	4.5039e-06	0	0	0.00045039	0
High	Master Protein	EndoNuc_peg_292	SSU ribosomal protein S21p	0	18	2	3	2	2	71	8.6	11.17	0	3	0	1	0	0.0422535	0	0	0.000100672	0	0	0.0100672	0
Medium	Master Protein	EndoNuc_peg_2935	putative%3B ORF located using Glimmer/Genemark	0.012	7	1	18	1	1	181	19.4	4.75	8	7	3	1	0.0441989	0.038674	0.0165746	0.000113131	9.21433e-05	5.52652e-05	0.0113131	0.00921433	0.00552652
High	Master Protein	EndoNuc_peg_2937	hypothetical protein	0	10	3	6	3	3	470	52.8	8.41	0	6	0	1	0	0.012766	0	0	3.04157e-05	0	0	0.00304157	0
High	Master Protein	EndoNuc_peg_2956	hypothetical protein	0	14	5	7	5	5	721	81	6.34	0	6	1	1	0	0.00832178	0.00138696	0	1.98271e-05	4.6246e-06	0	0.00198271	0.00046246
High	Master Protein	EndoNuc_peg_2974	Methylmalonate-semialdehyde dehydrogenase (EC 1.2.1.27)	0.004	1	1	1	1	1	497	54.3	7.03	0	1	0	1	0	0.00201207	0	0	4.79389e-06	0	0	0.000479389	0
High	Master Protein	EndoNuc_peg_300	Cell division protein FtsH (EC 3.4.24.-)	0	8	3	6	2	2	651	71.5	5.6	2	4	0	1	0.0030722	0.00614439	0	7.86359e-06	1.46394e-05	0	0.000786359	0.00146394	0
High	Master Protein	EndoNuc_peg_3000	General secretion pathway protein D	0.006	8	3	6	3	3	713	77.5	8.88	2	3	1	1	0.00280505	0.00420757	0.00140252	7.1798e-06	1.00248e-05	4.67649e-06	0.00071798	0.00100248	0.000467649
High	Master Protein	EndoNuc_peg_3002	Survival protein SurA precursor (Peptidyl-prolyl cis-trans isomerase SurA) (EC 5.2.1.8)	0	21	7	14	7	7	435	48.9	9.14	4	10	0	1	0.0091954	0.0229885	0	2.35365e-05	5.47715e-05	0	0.00235365	0.00547715	0
High	Master Protein	EndoNuc_peg_303	Triosephosphate isomerase (EC 5.3.1.1)	0	12	1	3	1	1	255	27.6	6.07	1	2	0	1	0.00392157	0.00784314	0	1.00376e-05	1.86868e-05	0	0.00100376	0.00186868	0
High	None	EndoNuc_peg_3038	Type I restriction-modification system%2C DNA-methyltransferase subunit M (EC 2.1.1.72)	0	5	1	2	0	1	307	34.2	5.4	2	0	0	1	0.00651466	0	0	1.66749e-05	0	0	0.00166749	0	0
High	Master Protein	EndoNuc_peg_3059	Cytochrome c oxidase subunit CcoO (EC 1.9.3.1)	0	17	2	2	2	2	203	22.7	8.02	0	2	0	1	0	0.00985222	0	0	2.34735e-05	0	0	0.00234735	0
High	Master Protein	EndoNuc_peg_307	Transcription termination protein NusA	0	12	3	5	3	3	497	55.3	4.69	1	3	1	1	0.00201207	0.00603622	0.00201207	5.1501e-06	1.43817e-05	6.70892e-06	0.00051501	0.00143817	0.000670892
High	Master Protein	EndoNuc_peg_3074	Citrate synthase (si) (EC 2.3.3.1)	0	3	1	2	1	1	432	48.6	6.99	1	1	0	1	0.00231481	0.00231481	0	5.92499e-06	5.51519e-06	0	0.000592499	0.000551519	0
High	Master Protein	EndoNuc_peg_3077	Succinate dehydrogenase flavoprotein subunit (EC 1.3.99.1)	0	15	5	37	5	5	590	63.8	6.54	10	22	5	1	0.0169492	0.0372881	0.00847458	4.3383e-05	8.88413e-05	2.82571e-05	0.0043383	0.00888413	0.00282571
High	Master Protein	EndoNuc_peg_3078	Succinate dehydrogenase iron-sulfur protein (EC 1.3.99.1)	0	8	3	8	3	3	235	26.2	6.24	0	8	0	1	0	0.0340426	0	0	8.11085e-05	0	0	0.00811085	0
High	Master Protein	EndoNuc_peg_3079	2-oxoglutarate dehydrogenase E1 component (EC 1.2.4.2)	0	7	3	9	3	3	944	106.2	6.76	3	6	0	1	0.00317797	0.00635593	0	8.13431e-06	1.51434e-05	0	0.000813431	0.00151434	0
High	Master Protein	EndoNuc_peg_308	Translation initiation factor 2	0	11	7	22	6	6	890	96.1	9.22	5	15	2	1	0.00561798	0.0168539	0.00224719	1.43798e-05	4.01555e-05	7.49289e-06	0.00143798	0.00401555	0.000749289
High	Master Protein	EndoNuc_peg_3080	Dihydrolipoamide succinyltransferase component (E2) of 2-oxoglutarate dehydrogenase complex (EC 2.3.1.61)	0	10	2	22	2	2	416	44.7	5.54	2	20	0	1	0.00480769	0.0480769	0	1.23058e-05	0.000114546	0	0.00123058	0.0114546	0
High	Master Protein	EndoNuc_peg_3081	Dihydrolipoamide dehydrogenase of 2-oxoglutarate dehydrogenase (EC 1.8.1.4)	0	14	4	12	4	4	482	51	6.42	6	4	2	1	0.0124481	0.00829876	0.00414938	3.18622e-05	1.97723e-05	1.38354e-05	0.00318622	0.00197723	0.00138354
High	Master Protein	EndoNuc_peg_3082	Succinyl-CoA ligase [ADP-forming] beta chain (EC 6.2.1.5)	0	15	3	5	3	3	388	41.8	5.66	0	5	0	1	0	0.0128866	0	0	3.07031e-05	0	0	0.00307031	0
High	Master Protein	EndoNuc_peg_3083	Succinyl-CoA ligase [ADP-forming] alpha chain (EC 6.2.1.5)	0	35	8	12	8	8	288	29.4	5.62	4	8	0	1	0.0138889	0.0277778	0	3.555e-05	6.61823e-05	0	0.003555	0.00661823	0
High	Master Protein	EndoNuc_peg_3086	Pyruvate kinase (EC 2.7.1.40)	0	6	1	1	1	1	478	51.5	6.58	0	1	0	1	0	0.00209205	0	0	4.98444e-06	0	0	0.000498444	0
High	Master Protein	EndoNuc_peg_3088	NAD-dependent glyceraldehyde-3-phosphate dehydrogenase (EC 1.2.1.12)	0	23	4	9	4	4	334	36.5	6.18	3	6	0	1	0.00898204	0.0179641	0	2.29904e-05	4.28005e-05	0	0.00229904	0.00428005	0
High	Master Protein	EndoNuc_peg_3105	hypothetical protein	0.006	3	1	1	1	1	317	35.5	9.14	0	1	0	1	0	0.00315457	0	0	7.51597e-06	0	0	0.000751597	0
High	Master Protein	EndoNuc_peg_3108	ubiquinol cytochrome C oxidoreductase%2C cytochrome C1 subunit	0	7	1	1	1	1	252	29.2	5.4	0	1	0	1	0	0.00396825	0	0	9.45461e-06	0	0	0.000945461	0
High	Master Protein	EndoNuc_peg_3109	Ubiquinol--cytochrome c reductase%2C cytochrome B subunit (EC 1.10.2.2)	0	2	1	1	1	1	411	46.8	8.18	0	1	0	1	0	0.00243309	0	0	5.79699e-06	0	0	0.000579699	0
High	Master Protein	EndoNuc_peg_3114	LSU ribosomal protein L13p (L13Ae)	0	15	1	7	1	1	142	16	10.04	0	7	0	1	0	0.0492958	0	0	0.00011745	0	0	0.011745	0
High	Master Protein	EndoNuc_peg_312	Polyribonucleotide nucleotidyltransferase (EC 2.7.7.8)	0	20	7	24	7	7	711	77.5	5.3	3	20	1	1	0.00421941	0.0281294	0.00140647	1.08e-05	6.702e-05	4.68964e-06	0.00108	0.006702	0.000468964
High	Master Protein	EndoNuc_peg_3130	Signal peptidase I (EC 3.4.21.89)	0	23	1	2	1	1	160	17.7	5.53	0	2	0	1	0	0.0125	0	0	2.9782e-05	0	0	0.0029782	0
High	Master Protein	EndoNuc_peg_3132	Cold shock protein CspA	0	28	1	3	1	1	69	7.6	5.97	0	3	0	1	0	0.0434783	0	0	0.00010359	0	0	0.010359	0
High	Master Protein	EndoNuc_peg_3146	Glutamyl-tRNA synthetase (EC 6.1.1.17) @ Glutamyl-tRNA(Gln) synthetase (EC 6.1.1.24)	0	7	3	7	3	3	476	54.8	6.89	2	4	1	1	0.00420168	0.00840336	0.00210084	1.07546e-05	2.00215e-05	7.00491e-06	0.00107546	0.00200215	0.000700491
High	Master Protein	EndoNuc_peg_3203	LSU ribosomal protein L19p	0	14	1	2	1	1	118	13.2	10.56	0	2	0	1	0	0.0169492	0	0	4.03824e-05	0	0	0.00403824	0
High	Master Protein	EndoNuc_peg_3259	Cell division trigger factor (EC 5.2.1.8)	0	9	2	8	2	2	455	50.8	4.7	2	5	1	1	0.0043956	0.010989	0.0021978	1.1251e-05	2.6182e-05	7.32821e-06	0.0011251	0.0026182	0.000732821
High	Master Protein	EndoNuc_peg_3261	ATP-dependent Clp protease ATP-binding subunit ClpX	0	16	3	4	2	2	384	42.1	5.16	0	2	2	1	0	0.00520833	0.00520833	0	1.24092e-05	1.73663e-05	0	0.00124092	0.00173663
High	Master Protein	EndoNuc_peg_3262	Enoyl-[acyl-carrier-protein] reductase [NADH] (EC 1.3.1.9)	0	6	1	2	1	1	265	28.4	6.06	0	2	0	1	0	0.00754717	0	0	1.79816e-05	0	0	0.00179816	0
High	Master Protein	EndoNuc_peg_3263	Peptidyl-prolyl cis-trans isomerase PpiD (EC 5.2.1.8)	0	5	2	2	2	2	638	71.9	5.27	0	2	0	1	0	0.0031348	0	0	7.46885e-06	0	0	0.000746885	0
High	Master Protein	EndoNuc_peg_3264	DNA-binding protein HU-beta	0	39	4	12	4	4	90	9.2	9.88	3	9	0	1	0.0333333	0.1	0	8.53199e-05	0.000238256	0	0.00853199	0.0238256	0
High	Master Protein	EndoNuc_peg_3266	ATP-dependent protease La (EC 3.4.21.53) Type I	0	6	3	13	1	1	804	89.6	7.55	2	11	0	1	0.00248756	0.0136816	0	6.36716e-06	3.25972e-05	0	0.000636716	0.00325972	0
High	Master Protein	EndoNuc_peg_3355	Alcohol dehydrogenase (EC 1.1.1.1)	0	20	3	6	3	3	335	36.3	6.46	2	4	0	1	0.00597015	0.0119403	0	1.52812e-05	2.84485e-05	0	0.00152812	0.00284485	0
High	Master Protein	EndoNuc_peg_3361	DNA topoisomerase I (EC 5.99.1.2)	0	9	4	7	4	4	879	98.7	8.53	0	5	2	1	0	0.00568828	0.00227531	0	1.35527e-05	7.58666e-06	0	0.00135527	0.000758666
High	Master Protein	EndoNuc_peg_3363	Protease III precursor (EC 3.4.24.55)	0	12	7	13	7	7	961	109.4	6.62	4	8	1	1	0.00416233	0.00832466	0.00104058	1.06539e-05	1.9834e-05	3.46965e-06	0.00106539	0.0019834	0.000346965
High	Master Protein	EndoNuc_peg_3375	SSU ribosomal protein S2p (SAe)	0	11	2	7	2	2	431	46.1	9.66	2	5	0	1	0.00464037	0.0116009	0	1.18775e-05	2.76399e-05	0	0.00118775	0.00276399	0
High	Master Protein	EndoNuc_peg_3376	Translation elongation factor Ts	0	12	2	2	2	2	286	30.9	5.4	0	2	0	1	0	0.00699301	0	0	1.66613e-05	0	0	0.00166613	0
High	Master Protein	EndoNuc_peg_3380	Ribosome recycling factor	0	8	1	1	1	1	185	20.5	5.39	0	1	0	1	0	0.00540541	0	0	1.28787e-05	0	0	0.00128787	0
High	Master Protein	EndoNuc_peg_3385	Outer membrane protein assembly factor YaeT precursor	0	15	8	22	8	8	776	85.3	5.35	7	14	1	1	0.00902062	0.0180412	0.00128866	2.30892e-05	4.29844e-05	4.29682e-06	0.00230892	0.00429844	0.000429682
Medium	Master Protein	EndoNuc_peg_3387	Outer membrane protein H precursor	0.024	6	1	2	1	1	187	21.2	9.36	0	2	0	1	0	0.0106952	0	0	2.54819e-05	0	0	0.00254819	0
High	Master Protein	EndoNuc_peg_3395	DNA polymerase III alpha subunit (EC 2.7.7.7)	0	3	3	10	2	2	1169	130.5	5.25	3	5	2	1	0.0025663	0.00427716	0.00171086	6.56868e-06	1.01906e-05	5.70459e-06	0.000656868	0.00101906	0.000570459
High	Master Protein	EndoNuc_peg_3419	Nucleoside diphosphate kinase (EC 2.7.4.6)	0	17	2	3	2	2	143	15.9	5.36	1	2	0	1	0.00699301	0.013986	0	1.78993e-05	3.33225e-05	0	0.00178993	0.00333225	0
High	Master Protein	EndoNuc_peg_3426	Lysyl-tRNA synthetase (class II) (EC 6.1.1.6)	0	14	3	4	3	3	508	58.1	5.55	1	2	1	1	0.0019685	0.00393701	0.0019685	5.03858e-06	9.38017e-06	6.56365e-06	0.000503858	0.000938017	0.000656365
High	Master Protein	EndoNuc_peg_3435	Chitinase (EC 3.2.1.14)	0	38	21	203	21	21	711	77.1	9.16	51	131	21	1	0.07173	0.184248	0.0295359	0.0001836	0.000438981	9.84825e-05	0.01836	0.0438981	0.00984825
High	Master Protein	EndoNuc_peg_3446	hypothetical protein	0	11	2	2	2	2	435	49	6.76	1	1	0	1	0.00229885	0.00229885	0	5.88413e-06	5.47715e-06	0	0.000588413	0.000547715	0
High	Master Protein	EndoNuc_peg_3471	3-ketoacyl-CoA thiolase (EC 2.3.1.16) @ Acetyl-CoA acetyltransferase (EC 2.3.1.9)	0	7	1	3	1	1	391	41.3	6.79	2	1	0	1	0.00511509	0.00255754	0	1.30926e-05	6.09351e-06	0	0.00130926	0.000609351	0
High	Master Protein	EndoNuc_peg_3472	Enoyl-CoA hydratase (EC 4.2.1.17) / Delta(3)-cis-delta(2)-trans-enoyl-CoA isomerase (EC 5.3.3.8) / 3-hydroxyacyl-CoA dehydrogenase (EC 1.1.1.35) / 3-hydroxybutyryl-CoA epimerase (EC 5.1.2.3)	0	2	1	1	1	1	716	78	6.2	0	1	0	1	0	0.00139665	0	0	3.3276e-06	0	0	0.00033276	0
High	Master Protein	EndoNuc_peg_3474	Universal stress protein family COG0589	0	17	1	1	1	1	148	16.2	6.89	0	1	0	1	0	0.00675676	0	0	1.60984e-05	0	0	0.00160984	0
High	Master Protein	EndoNuc_peg_348	hypothetical protein	0	3	2	5	2	2	1127	121.1	7.33	0	5	0	1	0	0.00443656	0	0	1.05704e-05	0	0	0.00105704	0
High	Master Protein	EndoNuc_peg_3487	Enolase (EC 4.2.1.11)	0	8	1	5	1	1	430	46	4.97	1	4	0	1	0.00232558	0.00930233	0	5.95255e-06	2.21634e-05	0	0.000595255	0.00221634	0
Medium	None	EndoNuc_peg_3489	DNA polymerase III subunits gamma and tau (EC 2.7.7.7)	0.033	2	1	1	0	1	628	68.8	4.81	1	0	0	1	0.00159236	0	0	4.07579e-06	0	0	0.000407579	0	0
High	Master Protein	EndoNuc_peg_349	Probable RTX	0	12	4	13	1	1	532	55.2	4.5	2	11	0	1	0.0037594	0.0206767	0	9.62255e-06	4.92635e-05	0	0.000962255	0.00492635	0
High	Master Protein	EndoNuc_peg_350	Hemolysin-type calcium-binding region	0	12	9	21	6	6	2036	210.8	4.63	2	19	0	1	0.000982318	0.00933202	0	2.51434e-06	2.22341e-05	0	0.000251434	0.00222341	0
Medium	Master Protein	EndoNuc_peg_3514	Acyl carrier protein	0.03	19	1	1	1	1	79	8.6	3.95	0	1	0	1	0	0.0126582	0	0	3.0159e-05	0	0	0.0030159	0
Medium	Master Protein	EndoNuc_peg_3524	Na(+)-translocating NADH-quinone reductase subunit A (EC 1.6.5.-)	0.012	3	1	1	1	1	444	47.7	6.57	0	1	0	1	0	0.00225225	0	0	5.36613e-06	0	0	0.000536613	0
High	Master Protein	EndoNuc_peg_3531	Mlr7403 protein	0	10	1	1	1	1	224	25.3	5.71	0	1	0	1	0	0.00446429	0	0	1.06364e-05	0	0	0.00106364	0
High	Master Protein	EndoNuc_peg_354	Type I secretion system%2C outer membrane component LapE	0	34	11	64	11	11	444	50.6	8.46	15	47	2	1	0.0337838	0.105856	0.0045045	8.64729e-05	0.000252208	1.50195e-05	0.00864729	0.0252208	0.00150195
High	Master Protein	EndoNuc_peg_355	Outer membrane lipoprotein omp16 precursor	0	17	3	3	3	3	239	26.5	8.73	1	2	0	1	0.0041841	0.0083682	0	1.07096e-05	1.99378e-05	0	0.00107096	0.00199378	0
High	Master Protein	EndoNuc_peg_3568	HtrA protease/chaperone protein	0	12	5	8	5	5	477	51.6	8.91	1	7	0	1	0.00209644	0.0146751	0	5.36603e-06	3.49642e-05	0	0.000536603	0.00349642	0
High	Master Protein	EndoNuc_peg_3571	Signal peptidase I (EC 3.4.21.89)	0	11	2	6	2	2	271	30.5	9.14	4	2	0	1	0.0147601	0.00738007	0	3.778e-05	1.75835e-05	0	0.003778	0.00175835	0
High	Master Protein	EndoNuc_peg_3578	GTP pyrophosphokinase (EC 2.7.6.5)%2C (p)ppGpp synthetase I	0	6	2	3	2	2	754	85.1	7.01	1	2	0	1	0.00132626	0.00265252	0	3.39469e-06	6.31979e-06	0	0.000339469	0.000631979	0
High	Master Protein	EndoNuc_peg_3599	Possible protease sohB (EC 3.4.21.-)	0	7	2	4	2	2	345	38.6	8.97	1	3	0	1	0.00289855	0.00869565	0	7.41912e-06	2.07179e-05	0	0.000741912	0.00207179	0
High	Master Protein	EndoNuc_peg_360	FIG094192: hypothetical protein	0	12	1	2	1	1	113	12.8	4.91	0	2	0	1	0	0.0176991	0	0	4.21692e-05	0	0	0.00421692	0
High	Master Protein	EndoNuc_peg_3620	tRNA-specific 2-thiouridylase MnmA	0.001	11	2	2	2	2	377	42.3	7.03	0	1	1	1	0	0.00265252	0.00265252	0	6.31979e-06	8.84439e-06	0	0.000631979	0.000884439
High	Master Protein	EndoNuc_peg_3622	Isocitrate dehydrogenase [NADP] (EC 1.1.1.42)	0	10	3	47	3	3	418	45.7	5.36	3	44	0	1	0.00717703	0.105263	0	1.83703e-05	0.000250796	0	0.00183703	0.0250796	0
High	Master Protein	EndoNuc_peg_3630	hypothetical protein	0.007	25	3	7	3	3	209	23.5	6.95	2	3	2	1	0.00956938	0.0143541	0.00956938	2.44938e-05	3.41995e-05	3.19075e-05	0.00244938	0.00341995	0.00319075
High	Master Protein	EndoNuc_peg_3647	Electron transfer flavoprotein%2C beta subunit	0	20	2	11	2	2	249	27.4	7.12	5	6	0	1	0.0200803	0.0240964	0	5.13975e-05	5.74111e-05	0	0.00513975	0.00574111	0
High	Master Protein	EndoNuc_peg_366	Periplasmic thiol:disulfide interchange protein DsbA	0	21	3	5	3	3	243	27.9	9.13	0	5	0	1	0	0.0205761	0	0	4.90239e-05	0	0	0.00490239	0
High	Master Protein	EndoNuc_peg_3680	Chaperone protein HtpG	0	26	9	18	7	9	634	72.1	5.38	2	16	0	1	0.00315457	0.0252366	0	8.07444e-06	6.01277e-05	0	0.000807444	0.00601277	0
High	None	EndoNuc_peg_369	Topoisomerase IV subunit A (EC 5.99.1.-)	0	2	1	1	0	1	754	83.7	8	0	1	0	1	0	0.00132626	0	0	3.1599e-06	0	0	0.00031599	0
High	None	EndoNuc_peg_3691	Chaperone protein HtpG	0	29	2	2	0	2	163	18.1	5.15	0	2	0	1	0	0.0122699	0	0	2.92339e-05	0	0	0.00292339	0
High	Master Protein	EndoNuc_peg_3693	Aconitate hydratase 2 (EC 4.2.1.3)	0	1	1	3	1	1	868	94.1	5.55	0	3	0	1	0	0.00345622	0	0	8.23466e-06	0	0	0.000823466	0
High	Master Protein	EndoNuc_peg_3700	Decarboxylase family protein	0	8	2	6	2	2	456	51	7.58	1	5	0	1	0.00219298	0.0109649	0	5.61315e-06	2.61246e-05	0	0.000561315	0.00261246	0
High	Master Protein	EndoNuc_peg_3708	ATP-dependent protease La (EC 3.4.21.53) Type I	0.003	5	2	7	2	2	810	90.8	9.13	2	4	1	1	0.00246914	0.00493827	0.00123457	6.31999e-06	1.17657e-05	4.11646e-06	0.000631999	0.00117657	0.000411646
Medium	Master Protein	EndoNuc_peg_3742	Prolyl-tRNA synthetase (EC 6.1.1.15)%2C bacterial type	0.048	2	1	1	1	1	572	63.7	6.51	0	1	0	1	0	0.00174825	0	0	4.16532e-06	0	0	0.000416532	0
High	Master Protein	EndoNuc_peg_3756	Methionyl-tRNA synthetase (EC 6.1.1.10)	0.006	2	1	1	1	1	635	72.2	5.8	0	1	0	1	0	0.0015748	0	0	3.75207e-06	0	0	0.000375207	0
Medium	Master Protein	EndoNuc_peg_3759	UPF0246 protein YaaA	0.026	3	1	11	1	1	257	29.3	9.35	4	4	3	1	0.0155642	0.0155642	0.0116732	3.98381e-05	3.70827e-05	3.89222e-05	0.00398381	0.00370827	0.00389222
High	Master Protein	EndoNuc_peg_384	Twitching motility protein PilT	0	9	3	13	3	3	347	38.3	6.62	1	12	0	1	0.00288184	0.0345821	0	7.37636e-06	8.23941e-05	0	0.000737636	0.00823941	0
High	Master Protein	EndoNuc_peg_422	Oligopeptidase A (EC 3.4.24.70)	0	10	4	24	3	3	675	76.8	5.26	8	12	4	1	0.0118519	0.0177778	0.00592593	3.0336e-05	4.23567e-05	1.9759e-05	0.0030336	0.00423567	0.0019759
High	None	EndoNuc_peg_43	Proline iminopeptidase (EC 3.4.11.5)	0.004	2	1	9	0	0	343	38.9	6.74	3	2	4	2	0.00874636	0.0058309	0.0116618	2.23871e-05	1.38925e-05	3.88844e-05	0.00223871	0.00138925	0.00388844
High	Master Protein	EndoNuc_peg_438	Regucalcin homolog	0	18	6	26	6	6	432	49.9	5.3	5	21	0	1	0.0115741	0.0486111	0	2.9625e-05	0.000115819	0	0.0029625	0.0115819	0
High	Master Protein	EndoNuc_peg_473	Heat shock protein GrpE	0.001	7	1	1	1	1	203	22.6	4.83	0	1	0	1	0	0.00492611	0	0	1.17368e-05	0	0	0.00117368	0
High	Master Protein	EndoNuc_peg_474	Chaperone protein DnaK	0	34	13	30	13	13	610	66.2	4.83	7	22	1	1	0.0114754	0.0360656	0.00163934	2.93724e-05	8.59285e-05	5.46612e-06	0.00293724	0.00859285	0.000546612
High	Master Protein	EndoNuc_peg_485	4-alpha-glucanotransferase (amylomaltase) (EC 2.4.1.25)	0	3	2	2	2	2	730	83.2	6.77	0	2	0	1	0	0.00273973	0	0	6.52757e-06	0	0	0.000652757	0
High	Master Protein	EndoNuc_peg_490	Glycogen debranching enzyme (EC 3.2.1.-)	0	18	6	7	6	6	722	83.2	5.71	2	2	3	1	0.00277008	0.00277008	0.00415512	7.0903e-06	6.59989e-06	1.38546e-05	0.00070903	0.000659989	0.00138546
High	Master Protein	EndoNuc_peg_5	hypothetical protein	0	7	3	3	2	2	1436	156.5	5.06	1	2	0	1	0.000696379	0.00139276	0	1.78245e-06	3.31833e-06	0	0.000178245	0.000331833	0
High	Master Protein	EndoNuc_peg_528	Cold shock protein CspG	0	66	2	6	2	2	68	7.3	5.26	3	3	0	1	0.0441176	0.0441176	0	0.000112923	0.000105113	0	0.0112923	0.0105113	0
High	Master Protein	EndoNuc_peg_536	Glycine cleavage system H protein	0	21	1	4	1	1	112	12.2	4.28	1	3	0	1	0.00892857	0.0267857	0	2.28535e-05	6.38186e-05	0	0.00228535	0.00638186	0
High	Master Protein	EndoNuc_peg_586	outer membrane protein-like	0	71	9	200	9	9	209	23.3	5.25	22	171	7	1	0.105263	0.818182	0.0334928	0.000269431	0.00194937	0.000111676	0.0269431	0.194937	0.0111676
High	Master Protein	EndoNuc_peg_59	Alkyl hydroperoxide reductase subunit C-like protein	0	35	4	6	4	4	200	21.9	5.87	3	3	0	1	0.015	0.015	0	3.8394e-05	3.57384e-05	0	0.0038394	0.00357384	0
High	Master Protein	EndoNuc_peg_611	hypothetical protein	0	15	3	6	3	3	379	43.4	8.03	2	4	0	1	0.00527704	0.0105541	0	1.35071e-05	2.51458e-05	0	0.00135071	0.00251458	0
High	Master Protein	EndoNuc_peg_64	Ribonucleotide reductase of class Ia (aerobic)%2C beta subunit (EC 1.17.4.1)	0	12	2	3	2	2	376	43.1	4.94	1	1	1	1	0.00265957	0.00265957	0.00265957	6.80744e-06	6.3366e-06	8.86791e-06	0.000680744	0.00063366	0.000886791
High	Master Protein	EndoNuc_peg_65	Ribonucleotide reductase of class Ia (aerobic)%2C alpha subunit (EC 1.17.4.1)	0	8	4	7	4	4	756	85.1	6.6	2	5	0	1	0.0026455	0.00661376	0	6.77142e-06	1.57577e-05	0	0.000677142	0.00157577	0
High	Master Protein	EndoNuc_peg_663	MotA/TolQ/ExbB proton channel family protein	0	12	1	1	1	1	169	18.5	6.52	0	1	0	1	0	0.00591716	0	0	1.4098e-05	0	0	0.0014098	0
High	Master Protein	EndoNuc_peg_666	tolB protein precursor%2C periplasmic protein involved in the tonb-independent uptake of group A colicins	0	6	1	1	1	1	472	52.4	9.5	0	1	0	1	0	0.00211864	0	0	5.0478e-06	0	0	0.00050478	0
High	Master Protein	EndoNuc_peg_667	18K peptidoglycan-associated outer membrane lipoprotein%3B Peptidoglycan-associated lipoprotein precursor%3B Outer membrane protein P6%3B OmpA/MotB precursor	0	22	2	25	2	2	197	22	5.12	7	18	0	1	0.035533	0.0913706	0	9.09502e-05	0.000217696	0	0.00909502	0.0217696	0
High	Master Protein	EndoNuc_peg_700	hypothetical protein	0	33	4	17	4	4	268	29.6	4.68	4	12	1	1	0.0149254	0.0447761	0.00373134	3.82029e-05	0.000106682	1.24416e-05	0.00382029	0.0106682	0.00124416
High	Master Protein	EndoNuc_peg_704	DNA-directed RNA polymerase beta' subunit (EC 2.7.7.6)	0	23	21	57	17	17	1404	155.3	6.76	14	41	2	1	0.00997151	0.0292023	0.0014245	2.55231e-05	6.95762e-05	4.74977e-06	0.00255231	0.00695762	0.000474977
High	Master Protein	EndoNuc_peg_705	DNA-directed RNA polymerase beta subunit (EC 2.7.7.6)	0	13	8	26	8	8	1359	151.7	5.83	7	18	1	1	0.00515085	0.013245	0.000735835	1.31841e-05	3.15571e-05	2.45352e-06	0.00131841	0.00315571	0.000245352
High	Master Protein	EndoNuc_peg_707	LSU ribosomal protein L7/L12 (P1/P2)	0	52	3	15	3	3	122	12.5	4.74	2	13	0	1	0.0163934	0.106557	0	4.19606e-05	0.00025388	0	0.00419606	0.025388	0
High	Master Protein	EndoNuc_peg_708	LSU ribosomal protein L10p (P0)	0	14	1	1	1	1	176	19	8.81	0	1	0	1	0	0.00568182	0	0	1.35373e-05	0	0	0.00135373	0
High	Master Protein	EndoNuc_peg_711	LSU ribosomal protein L11p (L12e)	0	22	2	2	2	2	156	16.5	9.45	0	2	0	1	0	0.0128205	0	0	3.05457e-05	0	0	0.00305457	0
High	Master Protein	EndoNuc_peg_742	Heat shock protein 60 family chaperone GroEL	0	72	26	173	26	26	550	57	5.1	53	105	15	1	0.0963636	0.190909	0.0272727	0.000246652	0.000454853	9.09364e-05	0.0246652	0.0454853	0.00909364
High	Master Protein	EndoNuc_peg_743	Heat shock protein 60 family co-chaperone GroES	0	56	2	12	2	2	97	10.4	4.79	5	7	0	1	0.0515464	0.0721649	0	0.000131938	0.000171937	0	0.0131938	0.0171937	0
High	Master Protein	EndoNuc_peg_78	hypothetical protein	0	14	1	1	1	1	160	18	5.22	0	1	0	1	0	0.00625	0	0	1.4891e-05	0	0	0.0014891	0
High	Master Protein	EndoNuc_peg_785	LSU ribosomal protein L9p	0	24	2	5	2	2	119	12.5	5.26	1	4	0	1	0.00840336	0.0336134	0	2.15092e-05	8.00861e-05	0	0.00215092	0.00800861	0
High	Master Protein	EndoNuc_peg_796	3'-to-5' exoribonuclease RNase R	0	7	3	5	3	3	893	100.1	9.35	0	3	2	1	0	0.00335946	0.00223964	0	8.00413e-06	7.46772e-06	0	0.000800413	0.000746772
High	Master Protein	EndoNuc_peg_799	HflC protein	0	8	2	3	2	2	275	31.3	8.13	1	2	0	1	0.00363636	0.00727273	0	9.30763e-06	1.73277e-05	0	0.000930763	0.00173277	0
High	Master Protein	EndoNuc_peg_800	HflK protein	0	12	3	11	3	3	394	44.1	6.99	2	9	0	1	0.00507614	0.0228426	0	1.29929e-05	5.4424e-05	0	0.00129929	0.0054424	0
High	Master Protein	EndoNuc_peg_808	Isoleucyl-tRNA synthetase (EC 6.1.1.5)	0	2	1	1	1	1	942	106.6	6.39	0	1	0	1	0	0.00106157	0	0	2.52926e-06	0	0	0.000252926	0
Medium	Master Protein	EndoNuc_peg_821	Xaa-Pro aminopeptidase (EC 3.4.11.9)	0.042	7	2	3	2	2	593	66.4	5.66	1	1	1	1	0.00168634	0.00168634	0.00168634	4.31635e-06	4.01781e-06	5.62283e-06	0.000431635	0.000401781	0.000562283
High	Master Protein	EndoNuc_peg_827	Phosphoglycerate kinase (EC 2.7.2.3)	0	4	1	5	1	1	429	46.7	6.8	0	4	1	1	0	0.00932401	0.002331	0	2.2215e-05	7.77234e-06	0	0.0022215	0.000777234
High	Master Protein	EndoNuc_peg_832	LSU ribosomal protein L28p	0	35	2	29	2	2	78	8.8	11.33	9	20	0	1	0.115385	0.25641	0	0.000295338	0.000610913	0	0.0295338	0.0610913	0
Medium	Master Protein	EndoNuc_peg_835	DNA polymerase I (EC 2.7.7.7)	0.014	7	4	8	4	4	907	100.3	5.38	4	2	2	1	0.00441014	0.00220507	0.00220507	1.12882e-05	5.25372e-06	7.35245e-06	0.00112882	0.000525372	0.000735245
High	Master Protein	EndoNuc_peg_867	hypothetical protein	0	14	1	1	1	1	83	9.5	4.53	0	1	0	1	0	0.0120482	0	0	2.87056e-05	0	0	0.00287056	0
High	Master Protein	EndoNuc_peg_873	FKBP-type peptidyl-prolyl cis-trans isomerase / Macrophage infectivity potentiator	0	38	6	14	6	6	239	26.2	5.86	4	10	0	1	0.0167364	0.041841	0	4.28385e-05	9.96888e-05	0	0.00428385	0.00996888	0
High	Master Protein	EndoNuc_peg_882	Peptide methionine sulfoxide reductase MsrB (EC 1.8.4.12)	0.005	7	2	2	2	2	360	41.1	7.27	1	1	0	1	0.00277778	0.00277778	0	7.10999e-06	6.61823e-06	0	0.000710999	0.000661823	0
High	Master Protein	EndoNuc_peg_896	Probable type IV pilus assembly FimV-related transmembrane protein	0	47	19	111	19	19	623	66.7	4.49	35	64	12	1	0.0561798	0.102729	0.0192616	0.000143798	0.000244758	6.42248e-05	0.0143798	0.0244758	0.00642248
High	Master Protein	EndoNuc_peg_959	hypothetical protein	0	58	9	63	9	9	142	16.7	6.81	18	45	0	1	0.126761	0.316901	0	0.000324456	0.000755037	0	0.0324456	0.0755037	0
High	Master Protein	EndoNuc_peg_992	DNA gyrase subunit B (EC 5.99.1.3)	0	5	2	2	2	2	804	89.9	5.81	0	2	0	1	0	0.00248756	0	0	5.92677e-06	0	0	0.000592677	0
High	Master Protein	Host_DN10010_c0_g1_i1	Cytoplasmic phosphatidylinositol transfer protein 1	0	18	2	4	2	2	193	23	5.64	1	2	1	1	0.00518135	0.0103627	0.00518135	1.32622e-05	2.46898e-05	1.72764e-05	0.00132622	0.00246898	0.00172764
High	Master Protein	Host_DN10047_c0_g1_i1	NF-kappa-B inhibitor alpha	0	10	2	11	2	2	386	42.7	4.93	0	4	7	1	0	0.0103627	0.0181347	0	2.46898e-05	6.04672e-05	0	0.00246898	0.00604672
High	Master Protein	Host_DN10057_c0_g1_i1	Xylose isomerase	0	53	22	149	22	22	460	51.1	6.73	69	46	34	1	0.15	0.1	0.073913	0.00038394	0.000238256	0.000246451	0.038394	0.0238256	0.0246451
High	Master Protein	Host_DN10073_c0_g1_i1	Dynein beta chain, flagellar outer arm	0	5	3	12	3	3	1067	122.4	5.82	3	5	4	1	0.00281162	0.00468604	0.00374883	7.19662e-06	1.11648e-05	1.24999e-05	0.000719662	0.00111648	0.00124999
High	Master Protein	Host_DN10091_c0_g1_i2	Immunoglobulin-binding protein 1	0	25	5	6	5	5	346	40.1	5.25	3	2	1	1	0.00867052	0.00578035	0.00289017	2.2193e-05	1.3772e-05	9.63681e-06	0.0022193	0.0013772	0.000963681
High	Master Protein	Host_DN1013_c0_g1_i1	Elongation factor 2	0.001	5	2	5	1	1	841	93.5	6.93	1	1	3	1	0.00118906	0.00118906	0.00356718	3.04352e-06	2.83301e-06	1.18942e-05	0.000304352	0.000283301	0.00118942
High	Master Protein	Host_DN10141_c0_g1_i1	DCC-interacting protein 13-alpha {ECO:0000305}	0	26	1	1	1	1	121	13.6	7.93	0	1	0	1	0	0.00826446	0	0	1.96906e-05	0	0	0.00196906	0
High	Master Protein	Host_DN10163_c0_g1_i1	Caveolin-1	0	15	1	12	1	1	139	15.8	5.83	3	5	4	1	0.0215827	0.0359712	0.028777	5.52431e-05	8.57037e-05	9.59521e-05	0.00552431	0.00857037	0.00959521
High	Master Protein	Host_DN10206_c0_g1_i1	Ankyrin-2	0	47	2	4	2	2	100	11.2	8.76	2	1	1	1	0.02	0.01	0.01	5.11919e-05	2.38256e-05	3.33434e-05	0.00511919	0.00238256	0.00333434
High	Master Protein	Host_DN10236_c0_g1_i1	Sperm-tail PG-rich repeat-containing protein 2	0	7	2	3	2	2	582	63.9	9.55	2	1	0	1	0.00343643	0.00171821	0	8.79587e-06	4.09375e-06	0	0.000879587	0.000409375	0
High	Master Protein	Host_DN1026_c0_g1_i1	Mitochondrial prohibitin complex protein 2	0	25	2	4	2	2	106	11.9	6.83	3	1	0	1	0.0283019	0.00943396	0	7.24414e-05	2.2477e-05	0	0.00724414	0.0022477	0
High	Master Protein	Host_DN10326_c0_g1_i1	39S ribosomal protein L19, mitochondrial	0	27	7	35	7	7	313	37.3	9.04	12	13	10	1	0.0383387	0.0415335	0.0319489	9.81315e-05	9.89562e-05	0.000106528	0.00981315	0.00989562	0.0106528
High	Master Protein	Host_DN10333_c0_g1_i1	Host_DN10333_c0_g1_i1	0	31	10	43	10	10	474	54.5	6.15	23	16	4	1	0.0485232	0.0337553	0.00843882	0.0001242	8.0424e-05	2.81379e-05	0.01242	0.0080424	0.00281379
High	Master Protein	Host_DN10342_c0_g1_i1	Coiled-coil domain-containing protein 93	0	9	4	5	4	4	623	72.3	6.92	2	1	2	1	0.00321027	0.00160514	0.00321027	8.21701e-06	3.82434e-06	1.07041e-05	0.000821701	0.000382434	0.00107041
High	Master Protein	Host_DN10343_c0_g1_i2	Host_DN10343_c0_g1_i2	0	10	1	1	1	1	162	17.7	4.59	1	0	0	1	0.00617284	0	0	1.58e-05	0	0	0.00158	0	0
High	Master Protein	Host_DN1045_c0_g1_i1	General transcription factor IIE subunit 1	0	3	1	2	1	1	399	45.8	4.87	0	1	1	1	0	0.00250627	0.00250627	0	5.97133e-06	8.35673e-06	0	0.000597133	0.000835673
High	Master Protein	Host_DN10477_c0_g1_i2	Translationally-controlled tumor protein homolog	0	67	10	87	10	10	170	19.5	4.93	44	24	19	1	0.258824	0.141176	0.111765	0.000662484	0.000336362	0.000372661	0.0662484	0.0336362	0.0372661
High	Master Protein	Host_DN10527_c0_g1_i1	Host_DN10527_c0_g1_i1	0.008	4	1	1	1	1	215	23.8	8.25	1	0	0	1	0.00465116	0	0	1.19051e-05	0	0	0.00119051	0	0
High	Master Protein	Host_DN10541_c0_g1_i1	4-trimethylaminobutyraldehyde dehydrogenase	0	36	10	47	10	10	511	55.3	5.58	19	14	14	1	0.037182	0.0273973	0.0273973	9.51709e-05	6.52757e-05	9.13517e-05	0.00951709	0.00652757	0.00913517
High	Master Protein	Host_DN10610_c0_g1_i1	Indolethylamine N-methyltransferase	0	19	3	10	3	3	262	29.8	5.29	3	3	4	1	0.0114504	0.0114504	0.0152672	2.93084e-05	2.72812e-05	5.09059e-05	0.00293084	0.00272812	0.00509059
High	Master Protein	Host_DN10619_c0_g1_i1	COMM domain-containing protein 3	0	6	1	2	1	1	200	22.4	4.83	1	1	0	1	0.005	0.005	0	1.2798e-05	1.19128e-05	0	0.0012798	0.00119128	0
High	Master Protein	Host_DN1062_c0_g1_i1	NGFI-A-binding protein homolog	0	3	1	1	1	1	383	43.2	5.48	0	0	1	1	0	0	0.00261097	0	0	8.70584e-06	0	0	0.000870584
High	Master Protein	Host_DN10656_c0_g1_i1	Eukaryotic initiation factor 4A-III	0	46	13	104	12	12	402	46	6.47	32	41	31	1	0.079602	0.10199	0.0771144	0.000203749	0.000242998	0.000257125	0.0203749	0.0242998	0.0257125
High	Master Protein	Host_DN10670_c0_g1_i1	Platelet-activating factor acetylhydrolase IB subunit gamma	0	11	2	3	2	2	235	26.8	5.07	2	1	0	1	0.00851064	0.00425532	0	2.17838e-05	1.01386e-05	0	0.00217838	0.00101386	0
High	Master Protein	Host_DN10691_c0_g1_i1	Peptidyl-prolyl cis-trans isomerase E	0	14	2	8	2	2	310	34.3	6.87	5	3	0	1	0.016129	0.00967742	0	4.12838e-05	2.30571e-05	0	0.00412838	0.00230571	0
High	Master Protein	Host_DN10768_c0_g1_i1	Probable thiopurine S-methyltransferase	0	12	2	11	2	2	254	29.8	6.24	5	6	0	1	0.019685	0.023622	0	5.03858e-05	5.6281e-05	0	0.00503858	0.0056281	0
High	Master Protein	Host_DN10769_c1_g1_i1	Cytochrome c oxidase subunit 5B, mitochondrial	0	48	10	60	10	10	163	18.2	5.77	28	16	16	1	0.171779	0.0981595	0.0981595	0.000439685	0.000233871	0.000327297	0.0439685	0.0233871	0.0327297
High	Master Protein	Host_DN10776_c0_g1_i1	Uncharacterized protein C6orf203	0	24	2	2	2	2	237	27.8	8.7	2	0	0	1	0.00843882	0	0	2.16e-05	0	0	0.00216	0	0
High	Master Protein	Host_DN10804_c0_g1_i1	Proteasome subunit beta type-7	0	31	5	20	5	5	272	29.6	7.93	4	10	6	1	0.0147059	0.0367647	0.0220588	3.76411e-05	8.75942e-05	7.35515e-05	0.00376411	0.00875942	0.00735515
High	Master Protein	Host_DN10830_c0_g1_i1	Myotubularin-related protein 9	0	18	3	9	3	3	135	15.7	5.14	4	3	2	1	0.0296296	0.0222222	0.0148148	7.58399e-05	5.29458e-05	4.93976e-05	0.00758399	0.00529458	0.00493976
High	Master Protein	Host_DN1084_c0_g1_i1	Mitochondrial import inner membrane translocase subunit Tim8 A	0	23	2	4	2	2	108	11.9	5.41	2	1	1	1	0.0185185	0.00925926	0.00925926	4.74e-05	2.20608e-05	3.08735e-05	0.00474	0.00220608	0.00308735
High	Master Protein	Host_DN10842_c0_g1_i1	28 kDa heat- and acid-stable phosphoprotein	0	9	1	1	1	1	179	20.3	9.13	1	0	0	1	0.00558659	0	0	1.42994e-05	0	0	0.00142994	0	0
Medium	Master Protein	Host_DN10857_c0_g1_i1	39S ribosomal protein L49, mitochondrial	0.032	4	1	1	1	1	196	22.6	8.41	1	0	0	1	0.00510204	0	0	1.30592e-05	0	0	0.00130592	0	0
High	Master Protein	Host_DN1090_c0_g1_i1	Phenylalanine--tRNA ligase, mitochondrial	0	5	1	2	1	1	442	51.5	7.53	2	0	0	1	0.00452489	0	0	1.15819e-05	0	0	0.00115819	0	0
High	Master Protein	Host_DN10924_c0_g2_i1	Pleckstrin homology domain-containing family A member 3	0	20	1	6	1	1	111	12.6	7.83	4	2	0	1	0.036036	0.018018	0	9.22377e-05	4.2929e-05	0	0.00922377	0.0042929	0
High	Master Protein	Host_DN10958_c0_g1_i1	Eukaryotic translation initiation factor 3 subunit E-B {ECO:0000255|HAMAP-Rule:MF_03004}	0	29	12	29	12	12	459	53.7	5.68	8	15	6	1	0.0174292	0.0326797	0.0130719	4.46117e-05	7.78615e-05	4.35861e-05	0.00446117	0.00778615	0.00435861
High	None	Host_DN10984_c0_g1_i1	Polyubiquitin	0	28	2	18	0	2	125	13.9	5.63	9	6	3	1	0.072	0.048	0.024	0.000184291	0.000114363	8.00241e-05	0.0184291	0.0114363	0.00800241
High	Master Protein	Host_DN11029_c0_g1_i1	Retinol-binding protein 4	0	11	1	1	1	1	194	22	7.24	1	0	0	1	0.00515464	0	0	1.31938e-05	0	0	0.00131938	0	0
High	Master Protein	Host_DN11031_c0_g1_i1	Pentatricopeptide repeat domain-containing protein 3, mitochondrial	0	25	10	23	10	10	660	77	7.17	6	10	7	1	0.00909091	0.0151515	0.0106061	2.32691e-05	3.60994e-05	3.53642e-05	0.00232691	0.00360994	0.00353642
High	Master Protein	Host_DN11052_c0_g1_i2	Cytoplasmic dynein 1 heavy chain 1	0	13	1	1	1	1	119	13.2	6.28	1	0	0	1	0.00840336	0	0	2.15092e-05	0	0	0.00215092	0	0
High	Master Protein	Host_DN11082_c0_g1_i1	Inositol 1,4,5-trisphosphate receptor {ECO:0000312|EMBL:BAB84088.1}	0	9	1	2	1	1	169	19.4	6.1	1	1	0	1	0.00591716	0.00591716	0	1.51455e-05	1.4098e-05	0	0.00151455	0.0014098	0
High	Master Protein	Host_DN11135_c0_g1_i1	Glycylpeptide N-tetradecanoyltransferase 2 {ECO:0000250|UniProtKB:O60551}	0	35	2	28	2	2	113	12.9	6.52	16	6	6	1	0.141593	0.0530973	0.0530973	0.000362421	0.000126508	0.000177044	0.0362421	0.0126508	0.0177044
High	Master Protein	Host_DN11227_c0_g1_i1	Cartilage matrix protein	0	10	3	7	3	3	609	66.7	7.33	2	2	3	1	0.00328407	0.00328407	0.00492611	8.4059e-06	7.82451e-06	1.64253e-05	0.00084059	0.000782451	0.00164253
High	Master Protein	Host_DN11250_c0_g1_i1	Transcription intermediary factor 1-alpha	0	3	1	3	1	1	657	73.7	8.25	3	0	0	1	0.00456621	0	0	1.16877e-05	0	0	0.00116877	0	0
High	Master Protein	Host_DN11274_c0_g1_i1	Tripartite motif-containing protein 3	0	13	4	6	4	4	651	74	6.9	4	1	1	1	0.00614439	0.0015361	0.0015361	1.57272e-05	3.65985e-06	5.12187e-06	0.00157272	0.000365985	0.000512187
High	Master Protein	Host_DN11328_c0_g1_i1	WD repeat-containing protein 18	0	5	1	4	1	1	461	50.9	6.43	2	1	1	1	0.00433839	0.0021692	0.0021692	1.11045e-05	5.16825e-06	7.23283e-06	0.00111045	0.000516825	0.000723283
High	Master Protein	Host_DN11364_c0_g1_i1	Sortilin	0	14	7	35	7	7	894	100.8	6.71	10	16	9	1	0.0111857	0.0178971	0.0100671	2.86308e-05	4.26409e-05	3.35671e-05	0.00286308	0.00426409	0.00335671
High	Master Protein	Host_DN11569_c0_g1_i1	Cerebellin-4	0	17	3	16	3	3	322	36	5.08	9	3	4	1	0.0279503	0.00931677	0.0124224	7.15415e-05	2.21978e-05	4.14203e-05	0.00715415	0.00221978	0.00414203
High	Master Protein	Host_DN11626_c0_g1_i1	E3 ubiquitin-protein ligase TRIM71	0	20	2	8	2	2	270	30	5.15	2	3	3	1	0.00740741	0.0111111	0.0111111	1.896e-05	2.64729e-05	3.70482e-05	0.001896	0.00264729	0.00370482
High	None	Host_DN11636_c0_g1_i1	Host_DN11636_c0_g1_i1	0	20	3	25	0	3	171	19.7	4.86	14	9	2	1	0.0818713	0.0526316	0.0116959	0.000209558	0.000125398	3.89981e-05	0.0209558	0.0125398	0.00389981
High	Master Protein	Host_DN11728_c0_g1_i1	Inositol monophosphatase 3	0	13	3	4	3	3	305	33.3	7.5	1	3	0	1	0.00327869	0.00983607	0	8.39212e-06	2.3435e-05	0	0.000839212	0.0023435	0
High	Master Protein	Host_DN11748_c0_g1_i1	Leucine-rich repeat-containing protein 74A {ECO:0000250|UniProtKB:Q0VAA2}	0	9	2	20	2	2	496	55.4	4.96	9	6	5	1	0.0181452	0.0120968	0.0100806	4.64443e-05	2.88213e-05	3.36123e-05	0.00464443	0.00288213	0.00336123
High	Master Protein	Host_DN11760_c0_g1_i1	Universal stress protein Sll1388	0	40	5	13	5	5	146	16	9.11	4	5	4	1	0.0273973	0.0342466	0.0273973	7.0126e-05	8.15946e-05	9.13517e-05	0.0070126	0.00815946	0.00913517
Medium	Master Protein	Host_DN11786_c0_g1_i1	Pirin	0.012	5	1	4	1	1	214	23.8	6.34	1	2	1	1	0.0046729	0.00934579	0.0046729	1.19607e-05	2.22669e-05	1.5581e-05	0.00119607	0.00222669	0.0015581
High	Master Protein	Host_DN11931_c0_g1_i1	ATP-dependent RNA helicase DDX54	0	4	2	11	2	2	897	101.4	9.74	3	6	2	1	0.00334448	0.00668896	0.00222965	8.56053e-06	1.59369e-05	7.43442e-06	0.000856053	0.00159369	0.000743442
High	Master Protein	Host_DN11996_c0_g1_i1	2-aminoethylphosphonate--pyruvate transaminase {ECO:0000255|HAMAP-Rule:MF_01376}	0	42	12	31	12	12	434	48.5	8.22	14	10	7	1	0.0322581	0.0230415	0.016129	8.25677e-05	5.48977e-05	5.37796e-05	0.00825677	0.00548977	0.00537796
High	Master Protein	Host_DN12033_c0_g1_i1	Solute-binding protein Veis_3954 {ECO:0000305}	0	11	3	22	3	3	114	13.5	9.98	15	7	0	1	0.131579	0.0614035	0	0.000336789	0.000146298	0	0.0336789	0.0146298	0
High	Master Protein	Host_DN12117_c0_g1_i1	Putative ariadne-like RING finger protein R811	0	23	6	11	6	6	358	39	5.4	2	7	2	1	0.00558659	0.0195531	0.00558659	1.42994e-05	4.65864e-05	1.86276e-05	0.00142994	0.00465864	0.00186276
High	Master Protein	Host_DN12124_c0_g2_i1	Stearoyl-[acyl-carrier-protein] 9-desaturase, chloroplastic	0.002	10	1	4	1	1	292	33.9	5.69	3	1	0	1	0.010274	0.00342466	0	2.62972e-05	8.15946e-06	0	0.00262972	0.000815946	0
High	Master Protein	Host_DN12147_c0_g1_i1	Integrin beta-2	0	18	2	5	2	2	110	12.2	8.4	1	1	3	1	0.00909091	0.00909091	0.0272727	2.32691e-05	2.16597e-05	9.09364e-05	0.00232691	0.00216597	0.00909364
High	Master Protein	Host_DN12163_c0_g1_i2	Mitochondrial import inner membrane translocase subunit Tim16	0	12	1	7	1	1	133	14.9	9.26	4	3	0	1	0.0300752	0.0225564	0	7.69804e-05	5.3742e-05	0	0.00769804	0.0053742	0
High	Master Protein	Host_DN12184_c0_g1_i1	Protein singed	0	48	16	66	16	16	501	56.2	6.55	20	24	22	1	0.0399202	0.0479042	0.0439122	0.00010218	0.000114135	0.000146418	0.010218	0.0114135	0.0146418
High	Master Protein	Host_DN12189_c0_g1_i1	Lissencephaly-1 homolog {ECO:0000255|HAMAP-Rule:MF_03141}	0	18	6	22	6	6	411	46.8	7.77	7	6	9	1	0.0170316	0.0145985	0.0218978	4.35941e-05	3.47819e-05	7.30147e-05	0.00435941	0.00347819	0.00730147
High	Master Protein	Host_DN12215_c0_g1_i1	Trans-1,2-dihydrobenzene-1,2-diol dehydrogenase	0	29	6	43	6	6	328	36.5	5.88	13	12	18	1	0.0396341	0.0365854	0.054878	0.000101447	8.71669e-05	0.000182982	0.0101447	0.00871669	0.0182982
High	Master Protein	Host_DN12278_c0_g1_i1	Ropporin-1-like protein	0	25	6	32	6	6	222	25	5.01	7	14	11	1	0.0315315	0.0630631	0.0495495	8.0708e-05	0.000150252	0.000165215	0.0080708	0.0150252	0.0165215
High	Master Protein	Host_DN12289_c0_g2_i1	DnaJ homolog subfamily C member 25	0	16	3	22	3	3	338	40.7	8.85	8	11	3	1	0.0236686	0.0325444	0.00887574	6.05822e-05	7.7539e-05	2.95947e-05	0.00605822	0.0077539	0.00295947
High	Master Protein	Host_DN12318_c0_g1_i1	Arf-GAP domain and FG repeat-containing protein 1	0	6	2	4	2	2	617	64.3	7.44	2	1	1	1	0.00324149	0.00162075	0.00162075	8.29691e-06	3.86153e-06	5.40411e-06	0.000829691	0.000386153	0.000540411
High	Master Protein	Host_DN12353_c0_g1_i1	Uncharacterized protein MG039 homolog	0	23	7	10	7	7	417	46	8.13	5	1	4	1	0.0119904	0.00239808	0.00959233	3.06906e-05	5.71358e-06	3.1984e-05	0.00306906	0.000571358	0.0031984
High	Master Protein	Host_DN12419_c0_g1_i1	28S ribosomal protein S30, mitochondrial	0	15	4	30	4	4	499	58.7	6.4	12	10	8	1	0.0240481	0.0200401	0.0160321	6.15534e-05	4.77467e-05	5.34563e-05	0.00615534	0.00477467	0.00534563
High	Master Protein	Host_DN1242_c0_g1_i1	NADH dehydrogenase [ubiquinone] 1 alpha subcomplex subunit 5	0	71	9	25	9	9	133	15.4	9.44	10	5	10	1	0.075188	0.037594	0.075188	0.000192451	8.957e-05	0.000250702	0.0192451	0.008957	0.0250702
High	Master Protein	Host_DN12451_c0_g1_i1	Ras-related protein Rab-14	0	78	16	115	14	14	214	23.8	6.21	42	37	36	1	0.196262	0.172897	0.168224	0.000502351	0.000411938	0.000560916	0.0502351	0.0411938	0.0560916
High	Master Protein	Host_DN12464_c0_g1_i1	Guanine nucleotide-binding protein subunit alpha-13	0	27	1	1	1	1	99	11.5	6.11	1	0	0	1	0.010101	0	0	2.58545e-05	0	0	0.00258545	0	0
High	Master Protein	Host_DN12480_c0_g1_i1	Elongation factor Tu 1 {ECO:0000255|HAMAP-Rule:MF_00118}	0	20	3	50	2	2	138	15.1	5.55	15	22	13	1	0.108696	0.15942	0.0942029	0.000278217	0.000379829	0.000314104	0.0278217	0.0379829	0.0314104
High	Master Protein	Host_DN1251_c0_g1_i1	Testis-expressed protein 2	0	2	1	1	1	1	614	69.7	6.79	0	1	0	1	0	0.00162866	0	0	3.88039e-06	0	0	0.000388039	0
High	Master Protein	Host_DN12556_c0_g1_i1	Radial spoke head protein 9 homolog	0	55	16	161	16	16	299	34.1	6.06	58	57	46	1	0.19398	0.190635	0.153846	0.000496511	0.000454201	0.000512975	0.0496511	0.0454201	0.0512975
High	Master Protein	Host_DN12562_c0_g1_i1	Tripartite motif-containing protein 2	0.002	11	2	2	2	2	523	60.1	5.44	0	0	2	1	0	0	0.00382409	0	0	1.27508e-05	0	0	0.00127508
High	Master Protein	Host_DN12576_c0_g1_i1	Aspartate beta-hydroxylase domain-containing protein 2	0.002	5	1	2	1	1	302	35.1	6.47	1	1	0	1	0.00331126	0.00331126	0	8.47549e-06	7.88928e-06	0	0.000847549	0.000788928	0
High	Master Protein	Host_DN12593_c0_g1_i1	NADH dehydrogenase [ubiquinone] 1 beta subcomplex subunit 2, mitochondrial	0.007	13	1	2	1	1	101	11.9	7.52	1	1	0	1	0.00990099	0.00990099	0	2.53425e-05	2.35897e-05	0	0.00253425	0.00235897	0
High	Master Protein	Host_DN12604_c0_g1_i1	Host_DN12604_c0_g1_i1	0	11	1	1	1	1	159	18.4	5.44	1	0	0	1	0.00628931	0	0	1.60981e-05	0	0	0.00160981	0	0
High	Master Protein	Host_DN12628_c0_g1_i1	Actin-like protein 6B	0	13	3	5	3	3	428	47.5	5.25	2	1	2	1	0.0046729	0.00233645	0.0046729	1.19607e-05	5.56673e-06	1.5581e-05	0.00119607	0.000556673	0.0015581
High	Master Protein	Host_DN12676_c0_g1_i1	E3 ubiquitin-protein ligase TRIM71	0	19	3	3	3	3	243	28.3	5.78	1	2	0	1	0.00411523	0.00823045	0	1.05333e-05	1.96096e-05	0	0.00105333	0.00196096	0
High	Master Protein	Host_DN12769_c0_g1_i1	Uncharacterized protein YqjL	0	4	2	3	2	2	425	48.5	8.92	0	2	1	1	0	0.00470588	0.00235294	0	1.12121e-05	7.8455e-06	0	0.00112121	0.00078455
Medium	Master Protein	Host_DN12790_c0_g1_i1	U6 snRNA-associated Sm-like protein LSm3	0.013	20	2	2	2	2	102	11.9	4.7	0	1	1	1	0	0.00980392	0.00980392	0	2.33585e-05	3.26896e-05	0	0.00233585	0.00326896
High	Master Protein	Host_DN12840_c0_g1_i1	Host_DN12840_c0_g1_i1	0	39	3	14	3	3	105	11.9	5.95	5	5	4	1	0.047619	0.047619	0.0380952	0.000121886	0.000113455	0.000127022	0.0121886	0.0113455	0.0127022
High	Master Protein	Host_DN12871_c0_g1_i1	WD repeat-containing protein 35	0	21	16	52	16	16	1181	134	6.67	16	23	13	1	0.0135478	0.019475	0.0110076	3.4677e-05	4.64004e-05	3.67031e-05	0.0034677	0.00464004	0.00367031
High	Master Protein	Host_DN12874_c0_g1_i1	Host_DN12874_c0_g1_i1	0.007	13	2	2	2	2	366	41.6	5.15	1	0	1	1	0.00273224	0	0.00273224	6.99344e-06	0	9.11021e-06	0.000699344	0	0.000911021
Medium	Master Protein	Host_DN12899_c0_g1_i1	Neuronal calcium sensor 2	0.015	4	1	1	1	1	192	22.2	4.97	0	1	0	1	0	0.00520833	0	0	1.24092e-05	0	0	0.00124092	0
High	Master Protein	Host_DN12936_c0_g1_i1	Cartilage matrix protein	0	15	5	6	5	5	601	65.2	7.84	5	1	0	1	0.00831947	0.00166389	0	2.12945e-05	3.96433e-06	0	0.00212945	0.000396433	0
High	Master Protein	Host_DN12958_c0_g1_i1	KIF1-binding protein homolog	0	7	2	2	2	2	572	67.3	5.1	2	0	0	1	0.0034965	0	0	8.94964e-06	0	0	0.000894964	0	0
High	Master Protein	Host_DN13016_c0_g1_i1	Helicase with zinc finger domain 2	0	10	1	1	1	1	150	17.7	9.55	0	0	1	1	0	0	0.00666667	0	0	2.22289e-05	0	0	0.00222289
High	Master Protein	Host_DN13017_c0_g1_i1	Ankyrin repeat domain-containing protein 40	0	24	4	17	4	4	271	30.5	5.74	9	4	4	1	0.0332103	0.0147601	0.0147601	8.50051e-05	3.5167e-05	4.92153e-05	0.00850051	0.0035167	0.00492153
High	Master Protein	Host_DN13082_c0_g1_i1	Zinc metalloproteinase nas-30	0.001	2	1	1	1	1	694	79.9	5.02	1	0	0	1	0.00144092	0	0	3.68818e-06	0	0	0.000368818	0	0
High	Master Protein	Host_DN1309_c0_g1_i1	Serine--tRNA ligase, cytoplasmic	0	40	12	56	12	12	514	58.7	6.51	25	21	10	1	0.0486381	0.040856	0.0194553	0.000124494	9.7342e-05	6.48703e-05	0.0124494	0.0097342	0.00648703
High	Master Protein	Host_DN13150_c0_g1_i1	Host_DN13150_c0_g1_i1	0	24	3	3	3	3	271	30	6.14	0	1	2	1	0	0.00369004	0.00738007	0	8.79174e-06	2.46076e-05	0	0.000879174	0.00246076
High	Master Protein	Host_DN1317_c0_g1_i1	Mitochondrial chaperone BCS1	0	7	2	4	2	2	420	47.5	7.85	2	2	0	1	0.0047619	0.0047619	0	1.21886e-05	1.13455e-05	0	0.00121886	0.00113455	0
High	Master Protein	Host_DN13174_c0_g1_i1	Universal stress protein Sll1388	0.001	6	1	1	1	1	165	18.2	8	0	1	0	1	0	0.00606061	0	0	1.44398e-05	0	0	0.00144398	0
High	Master Protein	Host_DN13177_c0_g1_i1	Serine/threonine-protein kinase RIO2	0.005	14	3	3	3	3	519	59	5.63	1	2	0	1	0.00192678	0.00385356	0	4.93179e-06	9.18136e-06	0	0.000493179	0.000918136	0
High	Master Protein	Host_DN1320_c0_g1_i1	DNA polymerase delta subunit 2	0	17	4	12	4	4	472	53.2	5.48	4	2	6	1	0.00847458	0.00423729	0.0127119	2.16915e-05	1.00956e-05	4.23856e-05	0.00216915	0.00100956	0.00423856
High	Master Protein	Host_DN13315_c0_g1_i1	Eukaryotic translation elongation factor 1 epsilon-1	0	12	2	4	2	2	187	22.1	9.07	2	1	1	1	0.0106952	0.00534759	0.00534759	2.73754e-05	1.2741e-05	1.78307e-05	0.00273754	0.0012741	0.00178307
High	Master Protein	Host_DN13409_c0_g1_i1	Proteasome subunit alpha type-1	0	58	12	130	12	12	308	33.9	6.01	39	49	42	1	0.126623	0.159091	0.136364	0.000324105	0.000379044	0.000454682	0.0324105	0.0379044	0.0454682
Medium	Master Protein	Host_DN13471_c0_g1_i1	Probable assembly chaperone of rpl4 {ECO:0000305}	0.05	11	2	3	2	2	383	43.3	4.63	0	2	1	1	0	0.00522193	0.00261097	0	1.24416e-05	8.70584e-06	0	0.00124416	0.000870584
High	Master Protein	Host_DN13558_c0_g1_i1	Host_DN13558_c0_g1_i1	0	5	1	2	1	1	441	49.7	9.36	1	1	0	1	0.00226757	0.00226757	0	5.80408e-06	5.40263e-06	0	0.000580408	0.000540263	0
High	Master Protein	Host_DN13613_c0_g1_i1	Probable D-lactate dehydrogenase, mitochondrial	0	51	4	31	4	4	205	22.5	6.29	9	11	11	1	0.0439024	0.0536585	0.0536585	0.000112373	0.000127845	0.000178916	0.0112373	0.0127845	0.0178916
High	Master Protein	Host_DN13641_c0_g1_i1	Cell death protein 3	0	7	1	5	1	1	336	38.5	5.92	2	3	0	1	0.00595238	0.00892857	0	1.52357e-05	2.12729e-05	0	0.00152357	0.00212729	0
High	None	Host_DN13679_c0_g3_i1	Histidine--tRNA ligase {ECO:0000255|HAMAP-Rule:MF_00127}	0.001	4	1	5	0	0	239	26.9	6.32	2	2	1	2	0.0083682	0.0083682	0.0041841	2.14192e-05	1.99378e-05	1.39512e-05	0.00214192	0.00199378	0.00139512
Medium	Master Protein	Host_DN13692_c0_g1_i1	Protein odd-skipped-related 2 {ECO:0000305}	0.02	9	1	1	1	1	266	30.6	8.98	0	1	0	1	0	0.0037594	0	0	8.957e-06	0	0	0.0008957	0
High	Master Protein	Host_DN13693_c0_g1_i2	ADP-ribosylation factor 6	0	45	5	30	4	4	175	20.1	8.97	12	16	2	1	0.0685714	0.0914286	0.0114286	0.000175515	0.000217834	3.81067e-05	0.0175515	0.0217834	0.00381067
High	Master Protein	Host_DN13758_c0_g1_i1	Elongation factor Tu {ECO:0000255|HAMAP-Rule:MF_00118}	0	61	7	199	5	5	164	18	4.35	61	82	56	1	0.371951	0.5	0.341463	0.000952045	0.00119128	0.00113855	0.0952045	0.119128	0.113855
High	Master Protein	Host_DN13785_c0_g1_i2	Dynein regulatory complex subunit 3	0	36	11	63	11	11	531	62	4.73	27	20	16	1	0.0508475	0.0376648	0.0301318	0.000130149	8.97387e-05	0.00010047	0.0130149	0.00897387	0.010047
High	Master Protein	Host_DN13828_c0_g2_i1	U5 small nuclear ribonucleoprotein 200 kDa helicase	0	45	17	60	17	17	548	61.7	5.1	15	24	21	1	0.0273723	0.0437956	0.0383212	7.0062e-05	0.000104346	0.000127776	0.0070062	0.0104346	0.0127776
High	Master Protein	Host_DN13860_c0_g1_i1	Tyrosine-protein phosphatase non-receptor type 9	0	6	1	5	1	1	208	23.8	5.88	1	2	2	1	0.00480769	0.00961538	0.00961538	1.23058e-05	2.29092e-05	3.20609e-05	0.00123058	0.00229092	0.00320609
High	Master Protein	Host_DN13893_c0_g1_i1	Tetratricopeptide repeat protein 39B	0	10	1	3	1	1	121	14.6	7.39	0	3	0	1	0	0.0247934	0	0	5.90718e-05	0	0	0.00590718	0
High	Master Protein	Host_DN13959_c0_g1_i2	Host_DN13959_c0_g1_i2	0	35	3	13	3	3	172	19.9	6.14	8	2	3	1	0.0465116	0.0116279	0.0174419	0.000119051	2.77042e-05	5.8157e-05	0.0119051	0.00277042	0.0058157
High	Master Protein	Host_DN13972_c0_g1_i2	Calexcitin-2	0	28	5	27	5	5	255	30	5.83	7	13	7	1	0.027451	0.0509804	0.027451	7.02635e-05	0.000121464	9.15308e-05	0.00702635	0.0121464	0.00915308
High	Master Protein	Host_DN14048_c0_g1_i1	Late histone H1	0	12	3	26	3	3	196	21.1	10.35	4	22	0	1	0.0204082	0.112245	0	5.22367e-05	0.00026743	0	0.00522367	0.026743	0
High	Master Protein	Host_DN14058_c0_g1_i1	Anaphase-promoting complex subunit 4	0	6	2	2	2	2	813	92.3	4.92	1	1	0	1	0.00123001	0.00123001	0	3.14834e-06	2.93058e-06	0	0.000314834	0.000293058	0
High	Master Protein	Host_DN14076_c0_g1_i1	Ubiquitin carboxyl-terminal hydrolase MINDY-3	0	12	2	6	2	2	257	29.3	4.94	2	3	1	1	0.0077821	0.0116732	0.00389105	1.9919e-05	2.7812e-05	1.29741e-05	0.0019919	0.0027812	0.00129741
High	Master Protein	Host_DN14083_c0_g1_i1	Radial spoke head 1 homolog	0	35	8	88	8	8	313	36	4.55	29	41	18	1	0.0926518	0.13099	0.057508	0.000237151	0.000312093	0.000191751	0.0237151	0.0312093	0.0191751
High	Master Protein	Host_DN14151_c0_g1_i1	Lysophospholipase D GDPD1 {ECO:0000305}	0	7	1	4	1	1	136	15.3	6.8	2	2	0	1	0.0147059	0.0147059	0	3.76411e-05	3.50377e-05	0	0.00376411	0.00350377	0
High	Master Protein	Host_DN14229_c0_g1_i1	Uromodulin	0	21	1	1	1	1	113	12.2	7.77	0	1	0	1	0	0.00884956	0	0	2.10846e-05	0	0	0.00210846	0
High	Master Protein	Host_DN14232_c0_g1_i1	Multifunctional-autoprocessing repeats-in-toxin {ECO:0000303|PubMed:26185092}	0	43	5	13	5	5	145	16.1	6.92	8	5	0	1	0.0551724	0.0344828	0	0.000141219	8.21573e-05	0	0.0141219	0.00821573	0
High	Master Protein	Host_DN14269_c0_g1_i1	Regulator of microtubule dynamics protein 1	0	6	1	4	1	1	305	35.8	8.84	1	1	2	1	0.00327869	0.00327869	0.00655738	8.39212e-06	7.81168e-06	2.18645e-05	0.000839212	0.000781168	0.00218645
High	Master Protein	Host_DN14300_c0_g1_i1	Protein FAM49B	0	58	6	25	6	6	101	11.8	6.55	10	9	6	1	0.0990099	0.0891089	0.0594059	0.000253425	0.000212308	0.000198079	0.0253425	0.0212308	0.0198079
High	Master Protein	Host_DN14308_c0_g1_i2	Host_DN14308_c0_g1_i2	0	26	2	5	2	2	191	20	7.06	1	1	3	1	0.0052356	0.0052356	0.0157068	1.3401e-05	1.24741e-05	5.23718e-05	0.0013401	0.00124741	0.00523718
High	Master Protein	Host_DN14312_c0_g1_i1	Host_DN14312_c0_g1_i1	0	16	1	2	1	1	129	14.5	8.88	2	0	0	1	0.0155039	0	0	3.96837e-05	0	0	0.00396837	0	0
High	Master Protein	Host_DN14314_c0_g1_i1	SWI/SNF-related matrix-associated actin-dependent regulator of chromatin subfamily A member 5	0	17	13	50	13	13	1022	118.7	8.15	19	23	8	1	0.018591	0.0225049	0.00782779	4.75855e-05	5.36193e-05	2.61005e-05	0.00475855	0.00536193	0.00261005
High	Master Protein	Host_DN14328_c0_g1_i1	Arginine--tRNA ligase, cytoplasmic	0	19	13	50	13	13	663	75.7	7.15	17	19	14	1	0.025641	0.0286576	0.0211161	6.56307e-05	6.82785e-05	7.04083e-05	0.00656307	0.00682785	0.00704083
High	Master Protein	Host_DN14329_c0_g1_i1	28S ribosomal protein S28, mitochondrial	0	8	1	12	1	1	193	21.8	7.46	4	6	2	1	0.0207254	0.0310881	0.0103627	5.30487e-05	7.40693e-05	3.45527e-05	0.00530487	0.00740693	0.00345527
High	Master Protein	Host_DN14334_c0_g1_i1	Interferon-induced helicase C domain-containing protein 1	0	19	3	4	3	3	279	32.5	7.3	1	2	1	1	0.00358423	0.00716846	0.00358423	9.17418e-06	1.70793e-05	1.1951e-05	0.000917418	0.00170793	0.0011951
High	Master Protein	Host_DN14390_c0_g2_i1	14-3-3 protein zeta	0	71	18	334	15	15	258	29.7	4.89	102	134	98	1	0.395349	0.51938	0.379845	0.00101193	0.00123745	0.00126653	0.101193	0.123745	0.126653
High	Master Protein	Host_DN14402_c0_g1_i1	Trimethyllysine dioxygenase, mitochondrial	0.003	4	1	1	1	1	428	50	7.59	1	0	0	1	0.00233645	0	0	5.98037e-06	0	0	0.000598037	0	0
High	Master Protein	Host_DN14413_c0_g1_i1	L-proline trans-4-hydroxylase {ECO:0000303|PubMed:6324794}	0	26	5	34	4	4	288	33.5	6.87	15	13	6	1	0.0520833	0.0451389	0.0208333	0.000133312	0.000107546	6.94653e-05	0.0133312	0.0107546	0.00694653
High	Master Protein	Host_DN14433_c0_g1_i1	Nucleolar complex protein 3 homolog	0	9	4	17	4	4	773	89.8	9.52	8	8	1	1	0.0103493	0.0103493	0.00129366	2.649e-05	2.46578e-05	4.3135e-06	0.002649	0.00246578	0.00043135
High	Master Protein	Host_DN14438_c0_g1_i1	Cytoplasmic aconitate hydratase	0	29	15	78	15	15	932	102.4	6.28	25	24	29	1	0.026824	0.0257511	0.0311159	6.86587e-05	6.13535e-05	0.000103751	0.00686587	0.00613535	0.0103751
High	Master Protein	Host_DN14451_c0_g1_i1	Cilia- and flagella-associated protein 58 {ECO:0000305}	0	12	7	14	7	7	875	103.1	8.84	3	6	5	1	0.00342857	0.00685714	0.00571429	8.77576e-06	1.63376e-05	1.90533e-05	0.000877576	0.00163376	0.00190533
High	Master Protein	Host_DN14470_c0_g1_i1	E3 ubiquitin-protein ligase UHRF1	0.001	4	3	3	3	3	792	89.7	6.61	1	2	0	1	0.00126263	0.00252525	0	3.23181e-06	6.01657e-06	0	0.000323181	0.000601657	0
High	Master Protein	Host_DN14479_c0_g1_i1	Ribosyldihydronicotinamide dehydrogenase [quinone]	0	8	1	1	1	1	265	30.7	6.84	1	0	0	1	0.00377358	0	0	9.65886e-06	0	0	0.000965886	0	0
High	Master Protein	Host_DN14487_c0_g1_i1	Exportin-7	0	22	2	4	2	2	146	16.8	6.14	2	0	2	1	0.0136986	0	0.0136986	3.5063e-05	0	4.56758e-05	0.0035063	0	0.00456758
High	Master Protein	Host_DN14492_c0_g1_i1	T-complex protein 1 subunit eta	0	69	27	225	27	27	545	59.4	6.25	92	62	71	1	0.168807	0.113761	0.130275	0.000432079	0.000271044	0.000434381	0.0432079	0.0271044	0.0434381
High	Master Protein	Host_DN14496_c0_g1_i2	Twitchin {ECO:0000303|PubMed:7190524}	0	21	1	1	1	1	104	11.5	7.83	0	0	1	1	0	0	0.00961538	0	0	3.20609e-05	0	0	0.00320609
High	Master Protein	Host_DN14497_c0_g1_i1	3-oxo-5-alpha-steroid 4-dehydrogenase 1	0	6	3	46	0	3	301	34.7	8.92	14	7	25	1	0.0465116	0.0232558	0.0830565	0.000119051	5.54084e-05	0.000276938	0.0119051	0.00554084	0.0276938
High	Master Protein Candidate	Host_DN14497_c0_g1_i2	3-oxo-5-alpha-steroid 4-dehydrogenase 1	0	11	3	46	0	3	180	20.7	8.94	14	7	25	1	0.0777778	0.0388889	0.138889	0.00019908	9.26552e-05	0.000463102	0.019908	0.00926552	0.0463102
High	Master Protein	Host_DN14518_c0_g1_i2	Protein O-mannosyl-transferase 2	0.001	6	1	3	1	1	192	22.1	7.9	1	2	0	1	0.00520833	0.0104167	0	1.33312e-05	2.48184e-05	0	0.00133312	0.00248184	0
High	Master Protein	Host_DN14576_c0_g1_i1	Baculoviral IAP repeat-containing protein 6	0	22	2	8	2	2	172	18.4	5.22	3	3	2	1	0.0174419	0.0174419	0.0116279	4.46441e-05	4.15563e-05	3.87713e-05	0.00446441	0.00415563	0.00387713
High	Master Protein	Host_DN14582_c0_g1_i1	Thyroid hormone receptor-associated protein 3	0	8	4	5	4	4	592	69.8	11.62	3	2	0	1	0.00506757	0.00337838	0	1.29709e-05	8.0492e-06	0	0.00129709	0.00080492	0
High	Master Protein	Host_DN14629_c0_g1_i2	Eukaryotic translation initiation factor 5	0	17	5	26	5	5	446	50.7	5.12	11	13	2	1	0.0246637	0.029148	0.0044843	6.31291e-05	6.94469e-05	1.49522e-05	0.00631291	0.00694469	0.00149522
High	Master Protein	Host_DN1468_c0_g1_i1	26S proteasome non-ATPase regulatory subunit 12	0	44	15	182	15	15	463	53.9	8.27	53	75	54	1	0.114471	0.161987	0.116631	0.000292999	0.000385944	0.000388886	0.0292999	0.0385944	0.0388886
High	Master Protein	Host_DN14726_c0_g1_i1	UPF0748 protein YngK	0	5	1	1	1	1	491	55.6	8.68	0	1	0	1	0	0.00203666	0	0	4.85247e-06	0	0	0.000485247	0
High	Master Protein	Host_DN14736_c0_g1_i1	Inhibitor of nuclear factor kappa-B kinase subunit alpha	0.001	7	2	2	2	2	402	46.7	6.23	2	0	0	1	0.00497512	0	0	1.27343e-05	0	0	0.00127343	0	0
High	Master Protein	Host_DN14766_c0_g1_i1	Protein pygopus	0	41	2	2	2	2	120	13.4	7.28	0	2	0	1	0	0.0166667	0	0	3.97094e-05	0	0	0.00397094	0
High	Master Protein	Host_DN14771_c0_g1_i1	Vacuolar protein-sorting-associated protein 36	0	11	3	3	3	3	383	43.3	7.69	1	2	0	1	0.00261097	0.00522193	0	6.68302e-06	1.24416e-05	0	0.000668302	0.00124416	0
High	Master Protein	Host_DN14804_c0_g1_i1	DDRGK domain-containing protein 1	0	8	2	3	2	2	329	37.9	5.16	2	1	0	1	0.00607903	0.00303951	0	1.55599e-05	7.24183e-06	0	0.00155599	0.000724183	0
High	Master Protein	Host_DN14807_c0_g1_i1	AP-3 complex subunit sigma-1	0	12	2	19	2	2	196	22.4	5.6	9	8	2	1	0.0459184	0.0408163	0.0102041	0.000117533	9.72474e-05	3.40238e-05	0.0117533	0.00972474	0.00340238
High	Master Protein	Host_DN14808_c0_g1_i1	WD repeat-containing protein 74	0	5	1	1	1	1	380	43.3	8.68	1	0	0	1	0.00263158	0	0	6.73578e-06	0	0	0.000673578	0	0
High	Master Protein	Host_DN14824_c0_g1_i2	Putative transferase CAF17 homolog, mitochondrial	0	13	2	2	2	2	337	37.9	8.29	1	1	0	1	0.00296736	0.00296736	0	7.59524e-06	7.06992e-06	0	0.000759524	0.000706992	0
High	Master Protein	Host_DN14833_c0_g1_i1	Cytochrome c1, heme protein, mitochondrial	0	13	4	27	4	4	304	33.2	8.12	11	7	9	1	0.0361842	0.0230263	0.0296053	9.2617e-05	5.48616e-05	9.87139e-05	0.0092617	0.00548616	0.00987139
High	Master Protein	Host_DN14837_c0_g1_i1	Nesprin-1	0	26	22	71	22	22	1673	193	5.33	19	26	26	1	0.0113568	0.0155409	0.0155409	2.90689e-05	3.70273e-05	5.18187e-05	0.00290689	0.00370273	0.00518187
High	Master Protein	Host_DN14842_c0_g1_i1	Trifunctional enzyme subunit alpha, mitochondrial	0	57	34	308	34	34	778	84.6	8.54	110	119	79	1	0.141388	0.152956	0.101542	0.000361897	0.000364428	0.000338577	0.0361897	0.0364428	0.0338577
High	Master Protein	Host_DN14850_c0_g1_i1	Sulfide:quinone oxidoreductase, mitochondrial {ECO:0000305}	0	62	14	869	14	14	220	24.4	9.52	330	308	231	1	1.5	1.4	1.05	0.0038394	0.00333559	0.00350105	0.38394	0.333559	0.350105
High	Master Protein	Host_DN14859_c0_g1_i1	Glutathione S-transferase	0	26	4	21	4	4	230	27.1	6.55	5	11	5	1	0.0217391	0.0478261	0.0217391	5.56434e-05	0.000113949	7.24856e-05	0.00556434	0.0113949	0.00724856
High	Master Protein	Host_DN14866_c0_g1_i1	Gamma-aminobutyric acid receptor-associated protein	0	21	3	30	3	3	117	13.9	8.31	13	14	3	1	0.111111	0.119658	0.025641	0.0002844	0.000285093	8.54958e-05	0.02844	0.0285093	0.00854958
High	Master Protein	Host_DN14905_c0_g1_i1	Myeloid leukemia factor 1	0	7	1	8	1	1	242	28	7.85	2	2	4	1	0.00826446	0.00826446	0.0165289	2.11537e-05	1.96906e-05	5.5113e-05	0.00211537	0.00196906	0.0055113
High	None	Host_DN14919_c0_g1_i1	Pyrimidodiazepine synthase {ECO:0000305}	0	5	1	2	0	1	236	27.3	7.43	1	0	1	1	0.00423729	0	0.00423729	1.08458e-05	0	1.41285e-05	0.00108458	0	0.00141285
High	Master Protein	Host_DN14924_c0_g1_i1	Succinate--CoA ligase [ADP-forming] subunit beta, mitochondrial {ECO:0000255|HAMAP-Rule:MF_03220}	0	46	14	52	14	14	467	50.4	6.34	17	21	14	1	0.0364026	0.0449679	0.0299786	9.31759e-05	0.000107139	9.99587e-05	0.00931759	0.0107139	0.00999587
High	Master Protein	Host_DN14925_c0_g1_i1	Putative lipoyltransferase 2, mitochondrial	0	17	2	6	2	2	255	29	7.05	1	3	2	1	0.00392157	0.0117647	0.00784314	1.00376e-05	2.80301e-05	2.61517e-05	0.00100376	0.00280301	0.00261517
High	Master Protein	Host_DN14934_c0_g1_i1	E3 ubiquitin-protein ligase TRIM33	0	21	8	18	8	8	731	82.8	6.21	11	3	4	1	0.0150479	0.00410397	0.00547196	3.85165e-05	9.77796e-06	1.82453e-05	0.00385165	0.000977796	0.00182453
High	Master Protein	Host_DN14948_c0_g1_i1	Host_DN14948_c0_g1_i1	0.003	15	1	1	1	1	131	14.6	9.09	0	0	1	1	0	0	0.00763359	0	0	2.54529e-05	0	0	0.00254529
High	None	Host_DN14961_c0_g2_i1	C-terminal processing peptidase, chloroplastic	0.004	1	1	3	0	1	489	54	4.7	1	1	1	1	0.00204499	0.00204499	0.00204499	5.23435e-06	4.87231e-06	6.81868e-06	0.000523435	0.000487231	0.000681868
High	Master Protein	Host_DN14980_c0_g1_i1	Serine/threonine-protein phosphatase 6 regulatory subunit 3	0	32	3	34	3	3	210	24.4	4.69	8	15	11	1	0.0380952	0.0714286	0.052381	9.75085e-05	0.000170183	0.000174656	0.00975085	0.0170183	0.0174656
High	Master Protein	Host_DN15024_c0_g1_i1	MICOS complex subunit MIC26 {ECO:0000303|PubMed:25764979}	0	22	2	117	2	2	171	18.8	8.05	24	38	55	1	0.140351	0.222222	0.321637	0.000359242	0.000529458	0.00107245	0.0359242	0.0529458	0.107245
Medium	Master Protein	Host_DN15027_c0_g1_i1	RNA polymerase II subunit A C-terminal domain phosphatase	0.02	1	1	2	1	1	909	102.5	4.84	1	1	0	1	0.00110011	0.00110011	0	2.81584e-06	2.62108e-06	0	0.000281584	0.000262108	0
Medium	Master Protein	Host_DN15032_c0_g1_i1	Telomerase Cajal body protein 1 {ECO:0000250|UniProtKB:Q9BUR4}	0.042	5	2	5	2	2	683	76.6	5.3	2	3	0	1	0.00292826	0.00439239	0	7.49516e-06	1.04651e-05	0	0.000749516	0.00104651	0
High	Master Protein	Host_DN15046_c0_g1_i1	Mitochondrial-processing peptidase subunit beta	0	57	25	425	25	25	484	53.9	6.04	137	184	104	1	0.283058	0.380165	0.214876	0.000724514	0.000905767	0.000716469	0.0724514	0.0905767	0.0716469
High	Master Protein	Host_DN15048_c0_g1_i1	Heat shock protein beta-1	0	39	6	21	6	6	183	21.2	7.94	10	6	5	1	0.0546448	0.0327869	0.0273224	0.000139869	7.81168e-05	9.11021e-05	0.0139869	0.00781168	0.00911021
High	Master Protein	Host_DN15052_c0_g1_i1	NADH dehydrogenase [ubiquinone] flavoprotein 1, mitochondrial	0	64	17	103	17	17	470	51.6	7.87	39	30	34	1	0.0829787	0.0638298	0.0723404	0.000212392	0.000152078	0.000241207	0.0212392	0.0152078	0.0241207
High	Master Protein	Host_DN15054_c0_g1_i1	Switch-associated protein 70	0	57	28	187	26	26	806	92.4	6.1	74	77	36	1	0.0918114	0.0955335	0.044665	0.000235	0.000227614	0.000148928	0.0235	0.0227614	0.0148928
High	Master Protein	Host_DN15054_c0_g2_i1	ATP synthase subunits region ORF 7	0.001	7	1	1	1	1	164	18.8	9.88	0	0	1	1	0	0	0.00609756	0	0	2.03313e-05	0	0	0.00203313
Medium	Master Protein	Host_DN15062_c0_g1_i2	M-phase phosphoprotein 9	0.035	1	1	1	1	1	1737	198.2	5.34	0	1	0	1	0	0.000575705	0	0	1.37165e-06	0	0	0.000137165	0
High	Master Protein	Host_DN15063_c0_g1_i1	Putative malate dehydrogenase 1B	0	28	8	19	8	8	522	58.5	5.48	5	10	4	1	0.00957854	0.0191571	0.00766284	2.45172e-05	4.56429e-05	2.55505e-05	0.00245172	0.00456429	0.00255505
High	Master Protein	Host_DN15072_c0_g1_i1	Splicing factor 3A subunit 3	0	33	9	18	9	9	502	58.5	5.14	8	8	2	1	0.0159363	0.0159363	0.00398406	4.07904e-05	3.79691e-05	1.32842e-05	0.00407904	0.00379691	0.00132842
High	Master Protein	Host_DN15081_c0_g1_i1	REST corepressor 3	0	23	8	16	8	8	491	55.8	7.15	3	7	6	1	0.00610998	0.0142566	0.01222	1.56391e-05	3.39673e-05	4.07454e-05	0.00156391	0.00339673	0.00407454
High	Master Protein	Host_DN15082_c0_g1_i1	DNA polymerase epsilon subunit 3	0.003	36	2	2	2	2	157	17.4	4.67	1	1	0	1	0.00636943	0.00636943	0	1.63032e-05	1.51756e-05	0	0.00163032	0.00151756	0
High	Master Protein	Host_DN15083_c0_g1_i1	Integrator complex subunit 13 {ECO:0000312|HGNC:HGNC:20174}	0	1	1	1	1	1	688	77.7	6.44	0	1	0	1	0	0.00145349	0	0	3.46303e-06	0	0	0.000346303	0
High	Master Protein	Host_DN15089_c0_g1_i1	NACHT, LRR and PYD domains-containing protein 5	0.006	5	2	3	2	2	734	82.1	8.24	0	1	2	1	0	0.0013624	0.0027248	0	3.246e-06	9.08538e-06	0	0.0003246	0.000908538
High	Master Protein	Host_DN15091_c0_g1_i1	Kyphoscoliosis peptidase	0	11	2	14	2	2	225	26	7.02	3	6	5	1	0.0133333	0.0266667	0.0222222	3.4128e-05	6.3535e-05	7.40963e-05	0.0034128	0.0063535	0.00740963
High	Master Protein	Host_DN15105_c0_g1_i1	Caspase-2	0	26	8	22	8	8	440	50.4	6.73	11	8	3	1	0.025	0.0181818	0.00681818	6.39899e-05	4.33193e-05	2.27341e-05	0.00639899	0.00433193	0.00227341
High	Master Protein	Host_DN15139_c0_g1_i1	Multidrug resistance-associated protein 1	0	28	4	6	4	4	288	32.2	6.11	2	2	2	1	0.00694444	0.00694444	0.00694444	1.7775e-05	1.65456e-05	2.31551e-05	0.0017775	0.00165456	0.00231551
High	Master Protein	Host_DN15151_c0_g1_i1	Alpha-latrocrustotoxin-Lt1a	0.005	10	1	1	1	1	131	14.4	5.86	0	0	1	1	0	0	0.00763359	0	0	2.54529e-05	0	0	0.00254529
High	Master Protein	Host_DN15158_c0_g1_i1	Ganglioside GM2 activator	0	14	1	16	1	1	231	25	8.09	4	4	8	1	0.017316	0.017316	0.034632	4.4322e-05	4.12565e-05	0.000115475	0.0044322	0.00412565	0.0115475
High	Master Protein	Host_DN15162_c0_g1_i1	Translocon-associated protein subunit beta	0	32	5	54	5	5	203	22.9	8.07	12	21	21	1	0.0591133	0.103448	0.103448	0.000151306	0.000246472	0.000344931	0.0151306	0.0246472	0.0344931
High	Master Protein	Host_DN15188_c0_g1_i1	Malectin-A	0	47	12	116	12	12	286	31.6	5.44	35	48	33	1	0.122378	0.167832	0.115385	0.000313237	0.000399871	0.000384731	0.0313237	0.0399871	0.0384731
High	Master Protein	Host_DN15192_c0_g1_i1	Calcium-dependent protein kinase 12 {ECO:0000305}	0	58	11	128	11	11	223	25.3	5.29	56	32	40	1	0.251121	0.143498	0.179372	0.000642769	0.000341892	0.000598087	0.0642769	0.0341892	0.0598087
High	Master Protein	Host_DN15208_c0_g1_i1	Host_DN15208_c0_g1_i1	0	7	1	1	1	1	238	26.6	7.03	0	1	0	1	0	0.00420168	0	0	1.00108e-05	0	0	0.00100108	0
High	Master Protein	Host_DN15211_c0_g1_i1	Vam6/Vps39-like protein	0	8	4	17	4	4	887	102.6	7.15	10	5	2	1	0.011274	0.00563698	0.00225479	2.88568e-05	1.34305e-05	7.51823e-06	0.00288568	0.00134305	0.000751823
High	Master Protein	Host_DN15229_c0_g1_i1	General transcription factor IIF subunit 2	0	23	3	5	3	3	286	33.1	9.25	2	2	1	1	0.00699301	0.00699301	0.0034965	1.78993e-05	1.66613e-05	1.16585e-05	0.00178993	0.00166613	0.00116585
High	Master Protein	Host_DN15247_c0_g1_i1	EF-hand domain-containing family member C2	0	67	46	514	46	46	745	86	6.65	168	210	136	1	0.225503	0.281879	0.18255	0.000577198	0.000671595	0.000608684	0.0577198	0.0671595	0.0608684
High	Master Protein	Host_DN15265_c0_g1_i1	Coatomer subunit gamma-2	0	58	30	287	30	30	874	97.4	5.78	99	124	64	1	0.113272	0.141876	0.0732265	0.000289932	0.000338029	0.000244162	0.0289932	0.0338029	0.0244162
High	Master Protein	Host_DN15270_c0_g1_i2	Adenylyltransferase and sulfurtransferase MOCS3 {ECO:0000255|HAMAP-Rule:MF_03049}	0	6	2	6	2	2	451	49.6	5.85	4	2	0	1	0.00886918	0.00443459	0	2.27015e-05	1.05657e-05	0	0.00227015	0.00105657	0
High	Master Protein	Host_DN15273_c0_g1_i1	Host_DN15273_c0_g1_i1	0	10	2	6	1	1	139	16.6	5.97	0	2	4	1	0	0.0143885	0.028777	0	3.42815e-05	9.59521e-05	0	0.00342815	0.00959521
High	Master Protein	Host_DN15281_c0_g1_i1	39S ribosomal protein L28, mitochondrial	0	13	2	30	2	2	291	34.8	9.04	13	9	8	1	0.0446735	0.0309278	0.0274914	0.000114346	7.36875e-05	9.16656e-05	0.0114346	0.00736875	0.00916656
High	Master Protein	Host_DN15344_c0_g1_i1	Guanine nucleotide exchange factor VAV3	0	18	2	2	2	2	187	21.7	4.83	0	2	0	1	0	0.0106952	0	0	2.54819e-05	0	0	0.00254819	0
High	Master Protein	Host_DN15356_c0_g1_i1	Neuroguidin-A	0	7	1	2	1	1	306	35.2	9.09	0	2	0	1	0	0.00653595	0	0	1.55723e-05	0	0	0.00155723	0
High	Master Protein	Host_DN15365_c0_g1_i1	Mitotic spindle assembly checkpoint protein MAD2A	0.002	9	1	3	1	1	200	22.8	5.11	1	2	0	1	0.005	0.01	0	1.2798e-05	2.38256e-05	0	0.0012798	0.00238256	0
High	Master Protein	Host_DN15370_c0_g1_i1	Nucleolar protein 10	0	11	4	4	4	4	674	78.5	8.59	0	3	1	1	0	0.00445104	0.00148368	0	1.06049e-05	4.94709e-06	0	0.00106049	0.000494709
High	Master Protein	Host_DN15395_c0_g1_i1	eIF-2-alpha kinase activator GCN1 {ECO:0000250|UniProtKB:E9PVA8}	0	33	8	23	8	8	329	37.1	7.85	9	8	6	1	0.0273556	0.0243161	0.0182371	7.00194e-05	5.79346e-05	6.08086e-05	0.00700194	0.00579346	0.00608086
High	Master Protein	Host_DN15402_c0_g2_i1	Integrin alpha-8	0	2	1	5	1	1	734	80.3	4.84	1	2	2	1	0.0013624	0.0027248	0.0027248	3.48719e-06	6.49199e-06	9.08538e-06	0.000348719	0.000649199	0.000908538
High	Master Protein	Host_DN15404_c0_g1_i1	2-amino-3-ketobutyrate coenzyme A ligase, mitochondrial	0	42	11	34	11	11	428	47	8.25	21	8	5	1	0.0490654	0.0186916	0.0116822	0.000125588	4.45339e-05	3.89525e-05	0.0125588	0.00445339	0.00389525
High	Master Protein	Host_DN15427_c0_g1_i1	14-3-3 protein beta/alpha	0	44	11	183	10	10	248	28.5	4.74	67	58	58	1	0.270161	0.233871	0.233871	0.000691504	0.000557212	0.000779804	0.0691504	0.0557212	0.0779804
High	Master Protein	Host_DN15436_c0_g1_i2	Microsomal triglyceride transfer protein large subunit	0	7	3	15	3	3	877	98.1	6.6	5	5	5	1	0.00570125	0.00570125	0.00570125	1.45929e-05	1.35836e-05	1.90099e-05	0.00145929	0.00135836	0.00190099
High	Master Protein	Host_DN15446_c0_g1_i1	Acetyl-CoA acetyltransferase A, mitochondrial	0	44	12	48	12	12	413	44.1	7.93	24	13	11	1	0.0581114	0.031477	0.0266344	0.000148742	7.49959e-05	8.8808e-05	0.0148742	0.00749959	0.0088808
Medium	Master Protein	Host_DN15580_c0_g1_i1	Host_DN15580_c0_g1_i1	0.031	11	2	7	2	2	388	44.6	6.43	3	2	2	1	0.00773196	0.00515464	0.00515464	1.97907e-05	1.22812e-05	1.71873e-05	0.00197907	0.00122812	0.00171873
High	Master Protein	Host_DN15599_c0_g1_i1	Vesicular integral-membrane protein VIP36	0	20	2	5	2	2	181	20.1	5.38	2	3	0	1	0.0110497	0.0165746	0	2.82828e-05	3.949e-05	0	0.00282828	0.003949	0
High	Master Protein	Host_DN15673_c0_g1_i1	Superoxide dismutase [Mn]	0	20	3	8	3	3	252	29.2	6.65	4	4	0	1	0.015873	0.015873	0	4.06285e-05	3.78184e-05	0	0.00406285	0.00378184	0
High	Master Protein	Host_DN15720_c0_g1_i4	Transgelin-2	0	71	12	65	12	12	164	18.4	7.8	27	26	12	1	0.164634	0.158537	0.0731707	0.000421397	0.000377723	0.000243976	0.0421397	0.0377723	0.0243976
High	Master Protein	Host_DN15744_c0_g1_i1	26S proteasome non-ATPase regulatory subunit 13	0	38	11	74	11	11	383	43.7	5.88	30	33	11	1	0.078329	0.0861619	0.0287206	0.000200491	0.000205286	9.57642e-05	0.0200491	0.0205286	0.00957642
High	Master Protein	Host_DN15840_c0_g1_i1	Afadin	0.001	9	1	1	1	1	169	18.8	4.97	0	1	0	1	0	0.00591716	0	0	1.4098e-05	0	0	0.0014098	0
High	Master Protein	Host_DN15841_c0_g1_i1	Corticotropin-releasing factor-binding protein	0	6	1	2	1	1	304	33.1	6.51	1	1	0	1	0.00328947	0.00328947	0	8.41973e-06	7.83737e-06	0	0.000841973	0.000783737	0
High	Master Protein	Host_DN15884_c0_g1_i1	Host_DN15884_c0_g1_i1	0	22	2	11	2	2	148	16.8	9.28	9	2	0	1	0.0608108	0.0135135	0	0.000155651	3.21968e-05	0	0.0155651	0.00321968	0
High	Master Protein	Host_DN16066_c0_g1_i1	Calmodulin	0	69	7	34	7	7	150	17	4.82	10	9	15	1	0.0666667	0.06	0.1	0.00017064	0.000142954	0.000333434	0.017064	0.0142954	0.0333434
High	Master Protein	Host_DN16105_c0_g1_i1	Lysocardiolipin acyltransferase 1	0	21	2	12	2	2	204	24.1	8.87	3	5	4	1	0.0147059	0.0245098	0.0196078	3.76411e-05	5.83961e-05	6.53791e-05	0.00376411	0.00583961	0.00653791
High	Master Protein	Host_DN16140_c0_g1_i2	Transforming protein cbl	0	25	5	38	5	5	307	35.8	9.33	15	14	9	1	0.0488599	0.0456026	0.029316	0.000125062	0.000108651	9.77493e-05	0.0125062	0.0108651	0.00977493
High	Master Protein	Host_DN16167_c0_g1_i2	Alpha-amylase A type-3	0	10	3	3	3	3	498	57.5	6.11	1	1	1	1	0.00200803	0.00200803	0.00200803	5.13975e-06	4.78426e-06	6.69545e-06	0.000513975	0.000478426	0.000669545
High	Master Protein	Host_DN16198_c0_g1_i1	Hydroxyacyl-coenzyme A dehydrogenase, mitochondrial	0	79	16	219	16	16	311	34.1	8.03	81	72	66	1	0.26045	0.231511	0.212219	0.000666648	0.00055159	0.000707608	0.0666648	0.055159	0.0707608
High	None	Host_DN16272_c0_g1_i2	ADP-ribosylation factor-like protein 3	0	38	4	6	0	4	108	12.3	9.88	5	0	1	1	0.0462963	0	0.00925926	0.0001185	0	3.08735e-05	0.01185	0	0.00308735
High	Master Protein	Host_DN16272_c0_g1_i3	ADP-ribosylation factor-like protein 3	0	74	8	34	4	8	180	20	6.23	14	12	8	1	0.0777778	0.0666667	0.0444444	0.00019908	0.000158837	0.000148193	0.019908	0.0158837	0.0148193
High	Master Protein	Host_DN16275_c0_g1_i1	Aminoacyl tRNA synthase complex-interacting multifunctional protein 2	0	24	5	32	5	5	328	36.5	8.53	12	15	5	1	0.0365854	0.0457317	0.0152439	9.36438e-05	0.000108959	5.08283e-05	0.00936438	0.0108959	0.00508283
High	Master Protein	Host_DN1628_c0_g1_i1	Ras-related protein Rap-2c	0	34	3	5	3	3	179	20	5.12	0	3	2	1	0	0.0167598	0.0111732	0	3.99312e-05	3.72551e-05	0	0.00399312	0.00372551
High	Master Protein	Host_DN16295_c0_g1_i1	Tether containing UBX domain for GLUT4	0	10	4	10	4	4	662	75.1	6.04	3	7	0	1	0.00453172	0.010574	0	1.15994e-05	2.51933e-05	0	0.00115994	0.00251933	0
High	Master Protein	Host_DN16352_c0_g1_i1	Elongation factor Tu, mitochondrial	0	63	17	308	16	16	468	52.5	7.3	127	117	64	1	0.271368	0.25	0.136752	0.000694592	0.00059564	0.000455978	0.0694592	0.059564	0.0455978
High	Master Protein	Host_DN16369_c0_g1_i1	Profilin-4	0	14	1	2	1	1	150	17.3	8	1	1	0	1	0.00666667	0.00666667	0	1.7064e-05	1.58837e-05	0	0.0017064	0.00158837	0
High	Master Protein	Host_DN16382_c0_g1_i1	Ubiquitin thioesterase OTUB1 {ECO:0000250|UniProtKB:Q7TQI3}	0	20	3	24	3	3	256	29.6	4.92	9	11	4	1	0.0351562	0.0429688	0.015625	8.99858e-05	0.000102376	5.2099e-05	0.00899858	0.0102376	0.0052099
High	Master Protein	Host_DN16386_c0_g1_i2	5-demethoxyubiquinone hydroxylase, mitochondrial {ECO:0000255|HAMAP-Rule:MF_03194}	0	16	2	5	2	2	195	21.9	7.25	2	3	0	1	0.0102564	0.0153846	0	2.62523e-05	3.66548e-05	0	0.00262523	0.00366548	0
High	Master Protein Candidate	Host_DN16428_c0_g1_i1 RNA-binding protein Musashi homolog Rbp6 {ECO:0000250	UniProtKB:Q920Q6, ECO:0000303|PubMed:8417324}	0	18	2	6	0	2	101	11.5	7.43	2	2	2	1	0.019802	0.019802	0.019802	5.06851e-05	4.71794e-05	6.60264e-05	0.00506851	0.00471794	0.00660264
High	Master Protein	Host_DN16428_c0_g1_i2 RNA-binding protein Musashi homolog Rbp6 {ECO:0000250	UniProtKB:Q920Q6, ECO:0000303|PubMed:8417324}	0	15	2	6	0	2	122	13.6	9.28	2	2	2	1	0.0163934	0.0163934	0.0163934	4.19606e-05	3.90584e-05	5.46612e-05	0.00419606	0.00390584	0.00546612
High	Master Protein	Host_DN16458_c0_g1_i1	Host_DN16458_c0_g1_i1	0	17	3	6	3	3	201	23.9	8.32	3	3	0	1	0.0149254	0.0149254	0	3.82029e-05	3.55606e-05	0	0.00382029	0.00355606	0
High	Master Protein	Host_DN16467_c0_g1_i1	Guanine nucleotide-binding protein G(s) subunit alpha	0	42	11	79	10	10	332	38.9	6.87	27	31	21	1	0.0813253	0.0933735	0.063253	0.00020816	0.000222468	0.000210907	0.020816	0.0222468	0.0210907
High	Master Protein	Host_DN16492_c0_g1_i1	Dynein heavy chain 10, axonemal	0	25	7	23	7	7	507	58.1	4.68	10	9	4	1	0.0197239	0.0177515	0.00788955	5.04852e-05	4.2294e-05	2.63064e-05	0.00504852	0.0042294	0.00263064
High	Master Protein	Host_DN16506_c0_g1_i1	Iron-sulfur cluster assembly 2 homolog, mitochondrial	0	8	1	2	1	1	159	17.8	6.55	1	0	1	1	0.00628931	0	0.00628931	1.60981e-05	0	2.09707e-05	0.00160981	0	0.00209707
High	Master Protein	Host_DN16582_c0_g1_i1	Toxin CrTX-A	0	24	3	17	3	3	165	18.7	8.44	7	1	9	1	0.0424242	0.00606061	0.0545455	0.000108589	1.44398e-05	0.000181873	0.0108589	0.00144398	0.0181873
High	Master Protein	Host_DN1665_c0_g1_i1	ATP synthase subunit alpha, mitochondrial {ECO:0000305}	0	59	34	730	32	32	584	63.1	9.11	256	293	181	1	0.438356	0.501712	0.309932	0.00112202	0.00119536	0.00103342	0.112202	0.119536	0.103342
High	Master Protein	Host_DN16658_c0_g1_i1	CXXC motif containing zinc binding protein {ECO:0000305}	0	25	2	5	1	2	161	18.2	5.27	0	2	3	1	0	0.0124224	0.0186335	0	2.9597e-05	6.21305e-05	0	0.0029597	0.00621305
High	None	Host_DN16658_c0_g1_i2	UPF0587 protein v1g245604	0	15	1	2	0	1	112	12.9	7.21	0	0	2	1	0	0	0.0178571	0	0	5.95417e-05	0	0	0.00595417
High	Master Protein	Host_DN16720_c0_g2_i1	Collagen alpha-1(VIII) chain	0	22	2	2	2	2	177	19.4	9.28	2	0	0	1	0.0112994	0	0	2.8922e-05	0	0	0.0028922	0	0
High	Master Protein	Host_DN16825_c0_g1_i1	Alpha-crystallin B chain	0	4	1	1	1	1	365	41.3	6.4	1	0	0	1	0.00273973	0	0	7.0126e-06	0	0	0.00070126	0	0
High	Master Protein	Host_DN16833_c0_g1_i1	UPF0160 protein MYG1, mitochondrial	0	66	14	67	14	14	342	38.8	6.2	28	24	15	1	0.0818713	0.0701754	0.0438596	0.000209558	0.000167197	0.000146243	0.0209558	0.0167197	0.0146243
High	None	Host_DN16836_c0_g1_i2	40S ribosomal protein S9 {ECO:0000250|UniProtKB:P55935}	0	31	8	135	0	8	152	18	10.2	59	66	10	1	0.388158	0.434211	0.0657895	0.000993528	0.00103453	0.000219364	0.0993528	0.103453	0.0219364
High	Master Protein	Host_DN16836_c0_g1_i3	40S ribosomal protein S9 {ECO:0000250|UniProtKB:P55935}	0	35	11	154	3	11	189	22.2	10.56	67	72	15	1	0.354497	0.380952	0.0793651	0.000907371	0.000907643	0.00026463	0.0907371	0.0907643	0.026463
High	Master Protein	Host_DN16889_c0_g1_i1	Proteasome subunit beta type-5	0	37	9	98	9	9	278	31.1	6.95	28	40	30	1	0.100719	0.143885	0.107914	0.000257801	0.000342815	0.00035982	0.0257801	0.0342815	0.035982
High	None	Host_DN16974_c0_g1_i1	Host_DN16974_c0_g1_i1	0	10	1	1	0	1	144	16.4	6.33	0	0	1	1	0	0	0.00694444	0	0	2.31551e-05	0	0	0.00231551
High	Master Protein	Host_DN17025_c0_g1_i1	Epithelial cell-transforming sequence 2 oncogene-like	0.002	6	1	2	1	1	308	35.6	5.21	1	1	0	1	0.00324675	0.00324675	0	8.31038e-06	7.73559e-06	0	0.000831038	0.000773559	0
High	Master Protein	Host_DN17025_c0_g2_i1	Epithelial cell-transforming sequence 2 oncogene-like	0.001	9	1	1	1	1	148	17.7	9.45	0	1	0	1	0	0.00675676	0	0	1.60984e-05	0	0	0.00160984	0
High	Master Protein	Host_DN17029_c0_g1_i2	Uncharacterized methyltransferase-like C25B8.10	0.007	6	1	4	1	1	269	30.5	5.77	3	1	0	1	0.0111524	0.00371747	0	2.85457e-05	8.85711e-06	0	0.00285457	0.000885711	0
High	Master Protein	Host_DN17078_c0_g1_i2	Thiosulfate sulfurtransferase	0	23	6	15	6	6	297	33.6	5.91	6	7	2	1	0.020202	0.023569	0.00673401	5.1709e-05	5.61547e-05	2.24534e-05	0.0051709	0.00561547	0.00224534
High	Master Protein	Host_DN17085_c0_g1_i4	S-adenosylmethionine mitochondrial carrier protein	0	12	1	4	1	1	276	29.9	9.64	1	3	0	1	0.00362319	0.0108696	0	9.2739e-06	2.58974e-05	0	0.00092739	0.00258974	0
Medium	Master Protein	Host_DN17088_c0_g1_i1	Host_DN17088_c0_g1_i1	0.022	4	1	2	1	1	298	33.5	5.49	1	1	0	1	0.0033557	0.0033557	0	8.58925e-06	7.99517e-06	0	0.000858925	0.000799517	0
High	Master Protein	Host_DN17088_c0_g1_i1	Glycogen synthase {ECO:0000255|HAMAP-Rule:MF_00484}	0.007	8	1	2	1	1	233	27	4.88	0	2	0	1	0	0.00858369	0	0	2.04512e-05	0	0	0.00204512	0
High	Master Protein	Host_DN17103_c0_g1_i1	39S ribosomal protein L40, mitochondrial	0	20	2	6	2	2	200	23.1	9.36	4	2	0	1	0.02	0.01	0	5.11919e-05	2.38256e-05	0	0.00511919	0.00238256	0
Medium	Master Protein	Host_DN17127_c0_g1_i1	Host_DN17127_c0_g1_i1	0.022	4	1	1	1	1	314	36	9.09	1	0	0	1	0.00318471	0	0	8.15158e-06	0	0	0.000815158	0	0
High	Master Protein	Host_DN17141_c0_g1_i1	Alpha-(1,3)-fucosyltransferase 10	0	7	2	2	2	2	330	39	7.37	2	0	0	1	0.00606061	0	0	1.55127e-05	0	0	0.00155127	0	0
High	Master Protein	Host_DN17147_c0_g1_i1	Copine-8 {ECO:0000305}	0	14	4	9	4	4	381	42.7	6.15	2	3	4	1	0.00524934	0.00787402	0.0104987	1.34362e-05	1.87603e-05	3.50061e-05	0.00134362	0.00187603	0.00350061
High	Master Protein	Host_DN17156_c0_g1_i1	Protein unc-50 homolog A	0.001	3	1	5	1	1	273	31.9	9.54	1	3	1	1	0.003663	0.010989	0.003663	9.37581e-06	2.6182e-05	1.22137e-05	0.000937581	0.0026182	0.00122137
High	Master Protein	Host_DN17182_c0_g1_i1	ER membrane protein complex subunit 4	0	26	4	10	4	4	176	19.9	8.76	5	4	1	1	0.0284091	0.0227273	0.00568182	7.27158e-05	5.41491e-05	1.89451e-05	0.00727158	0.00541491	0.00189451
High	Master Protein	Host_DN17199_c0_g1_i1	Bifunctional arginine demethylase and lysyl-hydroxylase PSR	0	34	8	32	8	8	334	38.5	5.12	12	12	8	1	0.0359281	0.0359281	0.0239521	9.19616e-05	8.5601e-05	7.98643e-05	0.00919616	0.0085601	0.00798643
High	Master Protein	Host_DN17203_c0_g1_i1	Calreticulin	0	54	13	587	13	13	237	28.3	4.74	190	184	213	1	0.801688	0.776371	0.898734	0.002052	0.00184975	0.00299668	0.2052	0.184975	0.299668
High	Master Protein	Host_DN17203_c0_g1_i1	Calreticulin	0	60	13	483	13	13	220	25.2	6.8	209	162	112	1	0.95	0.736364	0.509091	0.00243162	0.00175443	0.00169748	0.243162	0.175443	0.169748
High	Master Protein	Host_DN17207_c0_g1_i1	Protocadherin Fat 4	0	11	1	2	1	1	130	14.5	4.36	0	1	1	1	0	0.00769231	0.00769231	0	1.83274e-05	2.56487e-05	0	0.00183274	0.00256487
High	Master Protein	Host_DN17221_c0_g1_i1	Integrator complex subunit 11	0	11	3	19	3	3	597	67.4	7.93	6	6	7	1	0.0100503	0.0100503	0.0117253	2.57246e-05	2.39453e-05	3.90961e-05	0.00257246	0.00239453	0.00390961
High	Master Protein	Host_DN17237_c0_g1_i2	Probable inactive peptidyl-prolyl cis-trans isomerase-like 6 {ECO:0000305|PubMed:20676357}	0	27	5	12	5	5	301	34.7	5.08	4	6	2	1	0.013289	0.0199336	0.00664452	3.40146e-05	4.74929e-05	2.21551e-05	0.00340146	0.00474929	0.00221551
High	Master Protein	Host_DN17248_c0_g1_i2	Universal stress protein YxiE	0	20	2	3	2	2	156	17.5	6.9	0	2	1	1	0	0.0128205	0.00641026	0	3.05457e-05	2.13739e-05	0	0.00305457	0.00213739
High	Master Protein	Host_DN17271_c0_g1_i2	tRNA (cytosine(34)-C(5))-methyltransferase	0	17	9	22	9	9	748	85.4	6.86	11	7	4	1	0.0147059	0.00935829	0.00534759	3.76411e-05	2.22967e-05	1.78307e-05	0.00376411	0.00222967	0.00178307
High	Master Protein	Host_DN17272_c0_g1_i1	Probable transcriptional regulatory protein R02753 {ECO:0000255|HAMAP-Rule:MF_00693}	0	11	2	3	2	2	341	38	8.84	1	2	0	1	0.00293255	0.0058651	0	7.50615e-06	1.3974e-05	0	0.000750615	0.0013974	0
High	Master Protein	Host_DN17313_c0_g1_i1	DNA-directed RNA polymerases I and III subunit RPAC1	0	11	3	8	3	3	344	39.5	6.48	4	3	1	1	0.0116279	0.00872093	0.00290698	2.97628e-05	2.07782e-05	9.69284e-06	0.00297628	0.00207782	0.000969284
High	Master Protein	Host_DN17315_c0_g1_i1	U4/U6.U5 tri-snRNP-associated protein 1	0	6	2	2	2	2	778	89.1	5.9	2	0	0	1	0.00257069	0	0	6.57994e-06	0	0	0.000657994	0	0
High	Master Protein	Host_DN17320_c0_g1_i1	Alpha-L-fucosidase	0	10	5	13	5	5	521	60.6	6.19	6	4	3	1	0.0115163	0.00767754	0.00575816	2.94771e-05	1.82922e-05	1.91996e-05	0.00294771	0.00182922	0.00191996
High	Master Protein	Host_DN17322_c0_g1_i2	HMG1/2-like protein	0	48	6	220	6	6	131	14.9	4.7	81	91	48	1	0.618321	0.694656	0.366412	0.00158265	0.00165506	0.00122174	0.158265	0.165506	0.122174
High	Master Protein	Host_DN17384_c0_g1_i1	Host_DN17384_c0_g1_i1	0	10	1	1	1	1	248	28.8	3.87	1	0	0	1	0.00403226	0	0	1.0321e-05	0	0	0.0010321	0	0
High	Master Protein	Host_DN17419_c0_g1_i1	Putative dehydrogenase XoxF	0	17	5	13	4	4	452	49.1	9.42	7	3	3	1	0.0154867	0.00663717	0.00663717	3.96398e-05	1.58135e-05	2.21305e-05	0.00396398	0.00158135	0.00221305
High	Master Protein	Host_DN17466_c0_g1_i2	pre-rRNA processing protein FTSJ3 {ECO:0000255|HAMAP-Rule:MF_03163}	0	2	1	5	1	1	843	97.4	7.84	1	3	1	1	0.00118624	0.00355872	0.00118624	3.0363e-06	8.47887e-06	3.95532e-06	0.00030363	0.000847887	0.000395532
High	Master Protein	Host_DN17468_c0_g1_i1	Carboxypeptidase O {ECO:0000312|HGNC:HGNC:21011}	0	7	2	3	2	2	440	51.2	8.88	1	1	1	1	0.00227273	0.00227273	0.00227273	5.81727e-06	5.41491e-06	7.57804e-06	0.000581727	0.000541491	0.000757804
High	Master Protein	Host_DN17477_c0_g1_i1	Integrin-linked protein kinase	0	36	11	56	11	11	449	51.1	6.9	20	16	20	1	0.0445434	0.0356347	0.0445434	0.000114013	8.4902e-05	0.000148523	0.0114013	0.0084902	0.0148523
High	Master Protein	Host_DN17492_c0_g1_i1	TBC1 domain family member 2B	0	14	7	10	7	7	727	83.3	6.01	1	3	6	1	0.00137552	0.00412655	0.00825309	3.52077e-06	9.83175e-06	2.75186e-05	0.000352077	0.000983175	0.00275186
High	Master Protein	Host_DN17512_c0_g1_i2	HAUS augmin-like complex subunit 7	0	12	2	2	2	2	385	43.6	5.12	0	2	0	1	0	0.00519481	0	0	1.23769e-05	0	0	0.00123769	0
High	Master Protein	Host_DN17608_c0_g1_i2	Target of EGR1 protein 1	0	7	2	2	2	2	488	55.1	6.61	1	1	0	1	0.00204918	0.00204918	0	5.24508e-06	4.8823e-06	0	0.000524508	0.00048823	0
High	Master Protein	Host_DN1762_c0_g1_i1	Menin	0	13	5	12	5	5	703	79.3	5.44	6	5	1	1	0.00853485	0.00711238	0.00142248	2.18458e-05	1.69457e-05	4.74301e-06	0.00218458	0.00169457	0.000474301
Medium	Master Protein	Host_DN17637_c0_g1_i1	Coiled-coil domain-containing protein 6	0.012	5	1	1	1	1	413	48	6.68	0	0	1	1	0	0	0.00242131	0	0	8.07345e-06	0	0	0.000807345
High	Master Protein	Host_DN17673_c0_g1_i1	Glutathione S-transferase	0.001	6	1	2	1	1	205	23.5	8.02	1	1	0	1	0.00487805	0.00487805	0	1.24858e-05	1.16223e-05	0	0.00124858	0.00116223	0
High	Master Protein	Host_DN17717_c0_g1_i1	Deoxyribonuclease gamma	0	5	1	1	1	1	308	34.9	5.58	1	0	0	1	0.00324675	0	0	8.31038e-06	0	0	0.000831038	0	0
High	Master Protein	Host_DN17719_c0_g1_i1	Coiled-coil domain-containing protein 58	0	59	5	51	5	5	153	18.3	7.81	20	13	18	1	0.130719	0.0849673	0.117647	0.000334588	0.00020244	0.000392275	0.0334588	0.020244	0.0392275
High	Master Protein	Host_DN17776_c0_g1_i1	Alanine aminotransferase 2	0	51	15	89	14	14	396	43.8	7.33	41	30	18	1	0.103535	0.0757576	0.0454545	0.000265009	0.000180497	0.000151561	0.0265009	0.0180497	0.0151561
High	Master Protein	Host_DN17794_c0_g1_i3	40S ribosomal protein S24	0	29	5	186	5	5	136	15.7	11	47	58	81	1	0.345588	0.426471	0.595588	0.000884567	0.00101609	0.00198589	0.0884567	0.101609	0.198589
High	Master Protein	Host_DN17828_c0_g1_i1	Protein jagunal homolog 1 {ECO:0000305}	0	17	2	3	2	2	191	22	9.85	0	0	3	1	0	0	0.0157068	0	0	5.23718e-05	0	0	0.00523718
High	None	Host_DN17849_c0_g4_i1	DNA topoisomerase 1 {ECO:0000255|HAMAP-Rule:MF_00952}	0.001	2	1	6	0	1	393	44.3	5.43	1	3	2	1	0.00254453	0.00763359	0.00508906	6.51297e-06	1.81875e-05	1.69686e-05	0.000651297	0.00181875	0.00169686
Medium	Master Protein	Host_DN17853_c0_g1_i1	Down syndrome cell adhesion molecule homolog	0.047	4	1	3	1	1	550	61.8	6.67	1	1	1	1	0.00181818	0.00181818	0.00181818	4.65381e-06	4.33193e-06	6.06243e-06	0.000465381	0.000433193	0.000606243
High	Master Protein	Host_DN17856_c0_g1_i1	Eukaryotic translation initiation factor eIF1 {ECO:0000305}	0	46	6	10	6	6	115	12.8	7.44	3	4	3	1	0.026087	0.0347826	0.026087	6.67721e-05	8.28717e-05	8.69827e-05	0.00667721	0.00828717	0.00869827
High	Master Protein	Host_DN1791_c0_g1_i1	Putative peptidyl-prolyl cis-trans isomerase HP_0175	0.001	10	1	2	1	1	157	17.8	9.88	1	1	0	1	0.00636943	0.00636943	0	1.63032e-05	1.51756e-05	0	0.00163032	0.00151756	0
High	Master Protein	Host_DN17942_c0_g1_i1	DNA-3-methyladenine glycosylase	0	6	1	3	1	1	265	29.5	8.27	2	0	1	1	0.00754717	0	0.00377358	1.93177e-05	0	1.25824e-05	0.00193177	0	0.00125824
High	Master Protein	Host_DN17959_c0_g1_i1	Proteasome subunit alpha-type 7-like	0	48	10	112	10	10	249	28.1	8.54	35	48	29	1	0.140562	0.192771	0.116466	0.000359783	0.000459289	0.000388336	0.0359783	0.0459289	0.0388336
High	Master Protein	Host_DN1801_c0_g1_i1	Myosin regulatory light chain 2, smooth muscle minor isoform	0	10	1	1	1	1	191	21.5	5.82	0	1	0	1	0	0.0052356	0	0	1.24741e-05	0	0	0.00124741	0
High	Master Protein	Host_DN18038_c0_g1_i1	Trifunctional enzyme subunit beta, mitochondrial	0	53	19	145	19	19	472	50.6	9.22	68	49	28	1	0.144068	0.103814	0.059322	0.000368756	0.000247342	0.0001978	0.0368756	0.0247342	0.01978
High	Master Protein	Host_DN18049_c0_g1_i1	Inactive C-alpha-formylglycine-generating enzyme 2 {ECO:0000305}	0	25	7	43	7	7	359	42.3	9.03	23	17	3	1	0.0640669	0.0473538	0.00835655	0.000163985	0.000112823	2.78635e-05	0.0163985	0.0112823	0.00278635
High	Master Protein	Host_DN18053_c0_g2_i1	Unconventional myosin-Ib	0	16	5	16	5	5	457	54.3	10.08	7	8	1	1	0.0153173	0.0175055	0.00218818	3.92061e-05	4.17079e-05	7.29614e-06	0.00392061	0.00417079	0.000729614
High	Master Protein	Host_DN18203_c0_g1_i1	Actin-related protein 6	0	9	2	4	2	2	397	45.8	5.95	1	1	2	1	0.00251889	0.00251889	0.00503778	6.44735e-06	6.00142e-06	1.67977e-05	0.000644735	0.000600142	0.00167977
High	Master Protein	Host_DN18236_c0_g1_i1	Malate synthase, glyoxysomal	0	24	2	5	2	2	169	19	8.1	1	2	2	1	0.00591716	0.0118343	0.0118343	1.51455e-05	2.8196e-05	3.94596e-05	0.00151455	0.0028196	0.00394596
High	Master Protein	Host_DN18266_c0_g1_i1	26S proteasome non-ATPase regulatory subunit 4	0	16	4	24	4	4	389	42.1	4.83	10	8	6	1	0.0257069	0.0205656	0.0154242	6.57994e-05	4.89987e-05	5.14293e-05	0.00657994	0.00489987	0.00514293
High	None	Host_DN18292_c0_g1_i1	Allene oxide synthase-lipoxygenase protein	0.001	7	1	3	0	1	134	15.1	8.94	1	1	1	1	0.00746269	0.00746269	0.00746269	1.91015e-05	1.77803e-05	2.48831e-05	0.00191015	0.00177803	0.00248831
High	Master Protein	Host_DN18320_c0_g1_i1	Manganese-transporting ATPase 13A1	0	43	2	2	2	2	110	13.6	4.97	0	1	1	1	0	0.00909091	0.00909091	0	2.16597e-05	3.03121e-05	0	0.00216597	0.00303121
High	Master Protein	Host_DN18326_c0_g1_i1	Ubiquitin carboxyl-terminal hydrolase 19	0	8	2	2	2	2	265	29.9	5.25	1	0	1	1	0.00377358	0	0.00377358	9.65886e-06	0	1.25824e-05	0.000965886	0	0.00125824
High	Master Protein	Host_DN18365_c0_g1_i1	Host_DN18365_c0_g1_i1	0.006	19	2	3	2	2	208	24.2	5.38	0	2	1	1	0	0.00961538	0.00480769	0	2.29092e-05	1.60305e-05	0	0.00229092	0.00160305
High	Master Protein	Host_DN18367_c0_g1_i1	Dynein assembly factor with WDR repeat domains 1	0	24	6	12	6	6	423	46.9	6.83	8	2	2	1	0.0189125	0.00472813	0.00472813	4.84085e-05	1.12651e-05	1.57652e-05	0.00484085	0.00112651	0.00157652
High	Master Protein	Host_DN18405_c0_g1_i2	Phospholipid-transporting ATPase FetA	0	8	1	2	1	1	215	24.8	4.79	0	0	2	1	0	0	0.00930233	0	0	3.10171e-05	0	0	0.00310171
High	Master Protein	Host_DN18417_c0_g1_i2 Histone PARylation factor 1 {ECO:0000303	PubMed:27067600, ECO:0000312|HGNC:HGNC:26051}	0	14	3	31	3	3	436	50.1	6.65	12	8	11	1	0.0275229	0.0183486	0.0252294	7.04476e-05	4.37167e-05	8.41231e-05	0.00704476	0.00437167	0.00841231
High	Master Protein	Host_DN18534_c0_g1_i1	Coiled-coil domain-containing protein 39	0	20	12	16	12	12	963	112	6.61	3	6	7	1	0.00311526	0.00623053	0.00726895	7.97382e-06	1.48446e-05	2.42371e-05	0.000797382	0.00148446	0.00242371
High	Master Protein	Host_DN18618_c0_g1_i1	Ubiquitin-like protein 4A	0	39	5	6	5	5	164	18.8	9	4	1	1	1	0.0243902	0.00609756	0.00609756	6.24292e-05	1.45278e-05	2.03313e-05	0.00624292	0.00145278	0.00203313
High	Master Protein Candidate	Host_DN18651_c0_g1_i1	Cytosol aminopeptidase	0	25	10	22	0	10	502	54.8	8.87	9	10	3	1	0.0179283	0.0199203	0.0059761	4.58892e-05	4.74614e-05	1.99263e-05	0.00458892	0.00474614	0.00199263
High	Master Protein	Host_DN18651_c0_g1_i2	Cytosol aminopeptidase	0	23	10	22	0	10	525	57.3	8.29	9	10	3	1	0.0171429	0.0190476	0.00571429	4.38788e-05	4.53821e-05	1.90533e-05	0.00438788	0.00453821	0.00190533
High	Master Protein	Host_DN187_c0_g1_i1	Transcription factor bye1	0.007	3	1	1	1	1	253	29.3	8.65	0	1	0	1	0	0.00395257	0	0	9.41724e-06	0	0	0.000941724	0
High	Master Protein	Host_DN1873_c0_g1_i1	MORN repeat-containing protein 3	0	30	4	45	4	4	237	27.8	6.01	16	15	14	1	0.0675105	0.0632911	0.0590717	0.0001728	0.000150795	0.000196965	0.01728	0.0150795	0.0196965
High	Master Protein	Host_DN18794_c0_g1_i1	DNA polymerase delta subunit 3	0	8	2	3	2	2	461	52.1	9.61	3	0	0	1	0.00650759	0	0	1.66568e-05	0	0	0.00166568	0	0
High	Master Protein Candidate	Host_DN18800_c0_g1_i1	Contactin-3	0	22	2	9	0	1	102	11.5	7.83	4	3	2	1	0.0392157	0.0294118	0.0196078	0.000100376	7.00754e-05	6.53791e-05	0.0100376	0.00700754	0.00653791
High	Master Protein	Host_DN18800_c0_g1_i2	Contactin-3	0	21	2	9	0	1	105	12	8.47	4	3	2	1	0.0380952	0.0285714	0.0190476	9.75085e-05	6.80732e-05	6.35112e-05	0.00975085	0.00680732	0.00635112
High	Master Protein	Host_DN18834_c0_g1_i1	Host_DN18834_c0_g1_i1	0.001	7	1	2	0	1	176	20.2	5.03	0	0	2	1	0	0	0.0113636	0	0	3.78902e-05	0	0	0.00378902
High	Master Protein Candidate	Host_DN18834_c0_g1_i2	Host_DN18834_c0_g1_i2	0.001	7	1	2	0	1	162	18.8	5.81	0	0	2	1	0	0	0.0123457	0	0	4.11646e-05	0	0	0.00411646
High	Master Protein	Host_DN18862_c0_g1_i1	Nuclear distribution protein nudE homolog 1	0	15	4	6	4	4	308	34.9	5.21	1	3	2	1	0.00324675	0.00974026	0.00649351	8.31038e-06	2.32068e-05	2.16515e-05	0.000831038	0.00232068	0.00216515
Medium	Master Protein	Host_DN18869_c0_g1_i1	Leucine-rich repeat-containing protein 42	0.025	5	1	6	1	1	200	23.1	9.42	2	3	1	1	0.01	0.015	0.005	2.5596e-05	3.57384e-05	1.66717e-05	0.0025596	0.00357384	0.00166717
High	Master Protein	Host_DN18872_c0_g2_i1	Maspardin	0	14	1	2	1	1	284	32.4	6.16	0	1	1	1	0	0.00352113	0.00352113	0	8.3893e-06	1.17406e-05	0	0.00083893	0.00117406
High	Master Protein	Host_DN19041_c0_g2_i1	U3 small nucleolar RNA-associated protein 6 homolog	0	9	4	19	4	4	592	69.9	7.83	9	4	6	1	0.0152027	0.00675676	0.0101351	3.89128e-05	1.60984e-05	3.37939e-05	0.00389128	0.00160984	0.00337939
High	Master Protein	Host_DN19132_c0_g1_i1	Eukaryotic translation initiation factor 2 subunit 3	0	29	9	43	9	9	476	51.9	8.91	11	20	12	1	0.0231092	0.0420168	0.0252101	5.91504e-05	0.000100108	8.40589e-05	0.00591504	0.0100108	0.00840589
High	Master Protein	Host_DN19203_c0_g1_i1	Kelch-like protein 26	0	7	1	11	1	1	278	32.7	4.83	6	5	0	1	0.0215827	0.0179856	0	5.52431e-05	4.28518e-05	0	0.00552431	0.00428518	0
High	Master Protein	Host_DN19227_c0_g1_i1	Host_DN19227_c0_g1_i1	0	23	3	3	3	3	214	24.2	7.93	0	3	0	1	0	0.0140187	0	0	3.34004e-05	0	0	0.00334004	0
High	Master Protein	Host_DN19265_c0_g1_i1	Fibril-forming collagen alpha chain	0	14	11	330	11	11	1079	101.8	5.8	82	93	155	1	0.0759963	0.0861909	0.143652	0.00019452	0.000205355	0.000478982	0.019452	0.0205355	0.0478982
High	Master Protein	Host_DN19383_c0_g1_i3	Anaphase-promoting complex subunit 10	0	7	1	1	1	1	185	21.1	7.46	1	0	0	1	0.00540541	0	0	1.38357e-05	0	0	0.00138357	0	0
High	Master Protein	Host_DN19389_c0_g1_i1	Chitin synthase chs-2 {ECO:0000305}	0.001	20	2	3	1	1	180	20.8	6.89	1	2	0	1	0.00555556	0.0111111	0	1.422e-05	2.64729e-05	0	0.001422	0.00264729	0
High	Master Protein	Host_DN19408_c0_g1_i1	DNA replication licensing factor mcm5-A	0	15	7	11	7	7	732	82.1	8.12	6	3	2	1	0.00819672	0.00409836	0.00273224	2.09803e-05	9.7646e-06	9.11021e-06	0.00209803	0.00097646	0.000911021
High	Master Protein	Host_DN19552_c0_g1_i2	Pre-mRNA-splicing factor RBM22	0	19	6	14	6	6	466	53	9.2	5	6	3	1	0.0107296	0.0128755	0.00643777	2.74635e-05	3.06768e-05	2.14657e-05	0.00274635	0.00306768	0.00214657
High	Master Protein	Host_DN19555_c0_g1_i1	Sulfide:quinone oxidoreductase, mitochondrial {ECO:0000305}	0	24	1	3	1	1	103	11	8.16	2	1	0	1	0.0194175	0.00970874	0	4.97009e-05	2.31317e-05	0	0.00497009	0.00231317	0
High	Master Protein	Host_DN19653_c1_g1_i1	Host_DN19653_c1_g1_i1	0	69	5	176	5	5	126	12.5	5.17	33	78	65	1	0.261905	0.619048	0.515873	0.000670371	0.00147492	0.00172009	0.0670371	0.147492	0.172009
High	Master Protein	Host_DN19674_c0_g1_i1	Host_DN19674_c0_g1_i1	0	37	2	5	2	2	116	13.4	8.59	2	1	2	1	0.0172414	0.00862069	0.0172414	4.4131e-05	2.05393e-05	5.74885e-05	0.0044131	0.00205393	0.00574885
High	Master Protein	Host_DN19675_c0_g1_i1	Probable acylpyruvase FAHD1, mitochondrial {ECO:0000305}	0	29	7	28	1	7	218	24	8.1	12	11	5	1	0.0550459	0.0504587	0.0229358	0.000140895	0.000120221	7.64756e-05	0.0140895	0.0120221	0.00764756
High	None	Host_DN19675_c0_g1_i2	Probable acylpyruvase FAHD1, mitochondrial {ECO:0000305}	0	20	6	19	0	6	218	24.1	6.7	9	6	4	1	0.0412844	0.0275229	0.0183486	0.000105671	6.55751e-05	6.11805e-05	0.0105671	0.00655751	0.00611805
High	Master Protein	Host_DN19699_c0_g1_i2	Protein C8orf37 homolog	0.004	11	1	1	1	1	177	20.4	7.55	1	0	0	1	0.00564972	0	0	1.4461e-05	0	0	0.0014461	0	0
High	Master Protein	Host_DN19750_c0_g1_i1	Programmed cell death protein 2-like	0	4	1	2	1	1	452	50.9	4.68	1	1	0	1	0.00221239	0.00221239	0	5.66283e-06	5.27115e-06	0	0.000566283	0.000527115	0
High	Master Protein	Host_DN19751_c0_g1_i1	Pre-mRNA-processing factor 17	0	6	3	3	3	3	570	65.3	6.64	0	1	2	1	0	0.00175439	0.00350877	0	4.17993e-06	1.16994e-05	0	0.000417993	0.00116994
High	Master Protein	Host_DN19801_c0_g1_i1	Proline-, glutamic acid- and leucine-rich protein 1	0	4	2	2	2	2	821	92	6.47	0	2	0	1	0	0.00243605	0	0	5.80405e-06	0	0	0.000580405	0
High	Master Protein	Host_DN19810_c0_g2_i1	Nicotinate phosphoribosyltransferase	0	22	4	13	4	4	281	31.5	7.91	7	6	0	1	0.024911	0.0213523	0	6.37622e-05	5.08732e-05	0	0.00637622	0.00508732	0
High	Master Protein	Host_DN19819_c0_g1_i1	tRNA (uracil-5-)-methyltransferase homolog A	0	11	4	9	4	4	615	70	6.14	2	4	3	1	0.00325203	0.00650407	0.00487805	8.32389e-06	1.54963e-05	1.62651e-05	0.000832389	0.00154963	0.00162651
High	Master Protein	Host_DN19843_c0_g1_i1	Serine/threonine-protein kinase tousled-like 2 {ECO:0000250|UniProtKB:Q86UE8}	0	6	3	5	3	3	692	79	8.81	0	3	2	1	0	0.00433526	0.00289017	0	1.0329e-05	9.63681e-06	0	0.0010329	0.000963681
High	Master Protein	Host_DN19848_c0_g1_i1	Protein YIPF4	0	5	1	3	1	1	269	30.2	4.78	1	2	0	1	0.00371747	0.00743494	0	9.51523e-06	1.77142e-05	0	0.000951523	0.00177142	0
High	Master Protein	Host_DN19876_c0_g1_i2	Helicase with zinc finger domain 2	0	6	2	2	2	2	555	64.1	6.67	1	1	0	1	0.0018018	0.0018018	0	4.61189e-06	4.2929e-06	0	0.000461189	0.00042929	0
High	Master Protein	Host_DN19893_c0_g1_i1	Glutaryl-CoA dehydrogenase, mitochondrial	0	14	3	3	3	3	436	48.2	7.81	2	1	0	1	0.00458716	0.00229358	0	1.17413e-05	5.46459e-06	0	0.00117413	0.000546459	0
High	Master Protein	Host_DN19899_c0_g1_i1	Probable RNA-binding protein 19	0	6	4	11	3	4	940	106.2	5.95	6	4	1	1	0.00638298	0.00425532	0.00106383	1.63379e-05	1.01386e-05	3.54717e-06	0.00163379	0.00101386	0.000354717
High	None	Host_DN19899_c0_g1_i2	Probable RNA-binding protein 19	0	2	1	2	0	1	449	51	4.94	1	1	0	1	0.00222717	0.00222717	0	5.70066e-06	5.30637e-06	0	0.000570066	0.000530637	0
High	Master Protein	Host_DN19902_c0_g1_i1	Anhydro-N-acetylmuramic acid kinase {ECO:0000255|HAMAP-Rule:MF_01270}	0	44	10	58	9	10	403	44.8	6.15	30	18	10	1	0.0744417	0.044665	0.0248139	0.000190541	0.000106417	8.27379e-05	0.0190541	0.0106417	0.00827379
High	Master Protein	Host_DN19926_c0_g1_i1	Translocon-associated protein subunit gamma	0	8	2	190	2	2	207	23.7	9.79	27	47	116	1	0.130435	0.227053	0.560386	0.000333861	0.000540968	0.00186852	0.0333861	0.0540968	0.186852
High	Master Protein	Host_DN19945_c0_g1_i1	E3 ubiquitin-protein ligase TRIP12	0	8	2	2	2	2	475	51.8	10.07	1	0	1	1	0.00210526	0	0.00210526	5.38863e-06	0	7.01965e-06	0.000538863	0	0.000701965
High	Master Protein	Host_DN19967_c0_g1_i1	Symplekin	0	5	4	6	4	4	1259	143.3	7.77	1	4	1	1	0.000794281	0.00317712	0.000794281	2.03304e-06	7.5697e-06	2.6484e-06	0.000203304	0.00075697	0.00026484
High	Master Protein	Host_DN19976_c0_g1_i1	FERM domain-containing protein 5	0.001	11	1	1	1	1	167	19.3	9.63	1	0	0	1	0.00598802	0	0	1.53269e-05	0	0	0.00153269	0	0
Medium	Master Protein	Host_DN20038_c0_g1_i1	Putative ankyrin repeat protein RF_0381	0.013	6	1	1	1	1	433	48.3	5.62	0	1	0	1	0	0.00230947	0	0	5.50245e-06	0	0	0.000550245	0
High	Master Protein	Host_DN20040_c0_g1_i1	Proteasome subunit beta type-3	0	32	6	84	6	6	205	23.2	5.17	21	31	32	1	0.102439	0.15122	0.156098	0.000262203	0.00036029	0.000520482	0.0262203	0.036029	0.0520482
High	Master Protein	Host_DN20045_c0_g1_i2	Tektin-3	0	73	36	753	36	36	507	58.3	8.21	281	301	171	1	0.554241	0.593688	0.337278	0.00141863	0.0014145	0.0011246	0.141863	0.14145	0.11246
High	Master Protein	Host_DN20068_c0_g1_i1	Caltractin	0	10	2	5	2	2	223	25.4	7.91	2	3	0	1	0.00896861	0.0134529	0	2.2956e-05	3.20524e-05	0	0.0022956	0.00320524	0
High	Master Protein	Host_DN20109_c0_g1_i1	Notchless protein homolog 1	0	9	2	2	2	2	497	55.6	7.12	1	0	1	1	0.00201207	0	0.00201207	5.1501e-06	0	6.70892e-06	0.00051501	0	0.000670892
High	Master Protein	Host_DN20118_c0_g1_i1	Probable 28S ribosomal protein S25, mitochondrial	0	6	1	2	1	1	165	19	9.48	1	1	0	1	0.00606061	0.00606061	0	1.55127e-05	1.44398e-05	0	0.00155127	0.00144398	0
High	Master Protein	Host_DN20119_c0_g1_i1	tRNA-splicing ligase RtcB homolog {ECO:0000255|HAMAP-Rule:MF_03144}	0	32	9	26	9	9	506	55.4	7.8	11	10	5	1	0.0217391	0.0197628	0.00988142	5.56434e-05	4.70862e-05	3.2948e-05	0.00556434	0.00470862	0.0032948
High	Master Protein	Host_DN20124_c0_g1_i1	Host_DN20124_c0_g1_i1	0	19	1	2	1	1	130	14.8	6.28	2	0	0	1	0.0153846	0	0	3.93784e-05	0	0	0.00393784	0	0
High	None	Host_DN20134_c0_g1_i1	Carboxy-terminal-processing protease	0	10	2	3	0	2	262	28.4	9.58	1	1	1	1	0.00381679	0.00381679	0.00381679	9.76946e-06	9.09375e-06	1.27265e-05	0.000976946	0.000909375	0.00127265
Medium	Master Protein	Host_DN20136_c0_g1_i1	Host_DN20136_c0_g1_i1	0.036	2	1	4	1	1	415	49.1	9.45	0	4	0	1	0	0.00963855	0	0	2.29645e-05	0	0	0.00229645	0
High	Master Protein	Host_DN20149_c0_g1_i1	Host_DN20149_c0_g1_i1	0	56	5	25	2	2	137	15.6	5.53	8	8	9	1	0.0583942	0.0583942	0.0656934	0.000149466	0.000139128	0.000219044	0.0149466	0.0139128	0.0219044
High	Master Protein	Host_DN20150_c0_g1_i1	26S proteasome non-ATPase regulatory subunit 3	0	34	14	130	14	14	510	58.7	8.95	52	54	24	1	0.101961	0.105882	0.0470588	0.000260979	0.000252271	0.00015691	0.0260979	0.0252271	0.015691
High	Master Protein	Host_DN20185_c0_g1_i2	Ras-related protein Rac1 {ECO:0000305}	0.001	8	1	1	1	1	201	22.5	6.55	1	0	0	1	0.00497512	0	0	1.27343e-05	0	0	0.00127343	0	0
Medium	Master Protein	Host_DN20186_c0_g1_i1	Espin	0.038	5	1	2	1	1	465	51.7	6.49	1	1	0	1	0.00215054	0.00215054	0	5.50451e-06	5.12379e-06	0	0.000550451	0.000512379	0
High	Master Protein	Host_DN20198_c0_g1_i1	60S ribosomal protein L6	0	40	7	62	7	7	214	24.7	10.49	20	27	15	1	0.0934579	0.126168	0.0700935	0.000239215	0.000300604	0.000233715	0.0239215	0.0300604	0.0233715
High	Master Protein	Host_DN20219_c0_g1_i1	CCR4-NOT transcription complex subunit 10	0	9	4	6	4	4	707	79.8	7.78	3	1	2	1	0.00424328	0.00141443	0.00282885	1.08611e-05	3.36996e-06	9.43235e-06	0.00108611	0.000336996	0.000943235
High	Master Protein	Host_DN20227_c0_g1_i1	Protein Simiate	0	19	2	3	2	2	181	20.4	7.74	2	1	0	1	0.0110497	0.00552486	0	2.82828e-05	1.31633e-05	0	0.00282828	0.00131633	0
High	Master Protein	Host_DN20261_c0_g1_i1	Histone acetyltransferase KAT8	0.001	3	1	3	1	1	457	53.5	7.65	0	3	0	1	0	0.00656455	0	0	1.56405e-05	0	0	0.00156405	0
High	Master Protein	Host_DN20274_c0_g1_i1	Diisopropyl-fluorophosphatase	0	26	4	11	4	4	312	34.1	5.33	6	4	1	1	0.0192308	0.0128205	0.00320513	4.9223e-05	3.05457e-05	1.0687e-05	0.0049223	0.00305457	0.0010687
High	Master Protein	Host_DN20276_c0_g1_i2	Signal peptide, CUB and EGF-like domain-containing protein 1	0	13	1	1	1	1	134	14.7	7.34	1	0	0	1	0.00746269	0	0	1.91015e-05	0	0	0.00191015	0	0
High	Master Protein	Host_DN20293_c0_g1_i1	C4-dicarboxylate-binding periplasmic protein DctP {ECO:0000305}	0	20	1	1	1	1	179	20.4	9.82	1	0	0	1	0.00558659	0	0	1.42994e-05	0	0	0.00142994	0	0
High	Master Protein	Host_DN20299_c0_g1_i1	Ribosome-recycling factor, mitochondrial	0	15	2	6	2	2	269	30.8	9.72	2	3	1	1	0.00743494	0.0111524	0.00371747	1.90305e-05	2.65713e-05	1.23953e-05	0.00190305	0.00265713	0.00123953
High	Master Protein	Host_DN20313_c0_g1_i1	Peptidyl-prolyl cis-trans isomerase D {ECO:0000250|UniProtKB:Q08752}	0	20	4	6	4	4	367	41.2	5.24	3	3	0	1	0.00817439	0.00817439	0	2.09231e-05	1.9476e-05	0	0.00209231	0.0019476	0
High	Master Protein	Host_DN20357_c0_g1_i1	Cysteine/serine-rich nuclear protein 2	0.006	5	1	1	1	1	237	27.4	7.93	0	0	1	1	0	0	0.00421941	0	0	1.40689e-05	0	0	0.00140689
High	Master Protein	Host_DN20376_c0_g1_i2	2-oxoglutarate dehydrogenase, mitochondrial	0	26	19	121	19	19	1016	114.7	7.01	43	39	39	1	0.0423228	0.0383858	0.0383858	0.000108329	9.14566e-05	0.000127991	0.0108329	0.00914566	0.0127991
High	Master Protein	Host_DN20416_c0_g1_i1	Phosphomannomutase	0	61	10	30	10	10	260	29.2	6.24	17	8	5	1	0.0653846	0.0307692	0.0192308	0.000167358	7.33096e-05	6.41218e-05	0.0167358	0.00733096	0.00641218
High	Master Protein	Host_DN20421_c0_g1_i2	D-3-phosphoglycerate dehydrogenase	0.003	5	1	1	1	1	333	36.9	8.25	0	0	1	1	0	0	0.003003	0	0	1.0013e-05	0	0	0.0010013
High	Master Protein	Host_DN20428_c0_g1_i1	Plexin-A4	0	16	5	16	5	5	335	39.2	6.46	5	6	5	1	0.0149254	0.0179104	0.0149254	3.82029e-05	4.26728e-05	4.97662e-05	0.00382029	0.00426728	0.00497662
High	Master Protein	Host_DN20441_c0_g1_i1	Cysteine and glycine-rich protein 2	0	14	1	7	1	1	184	19.7	8.46	0	1	6	1	0	0.00543478	0.0326087	0	1.29487e-05	0.000108728	0	0.00129487	0.0108728
High	Master Protein	Host_DN20462_c0_g1_i1	U4/U6.U5 tri-snRNP-associated protein 2	0	5	2	8	2	2	704	81.2	8.69	3	4	1	1	0.00426136	0.00568182	0.00142045	1.09074e-05	1.35373e-05	4.73627e-06	0.00109074	0.00135373	0.000473627
High	Master Protein	Host_DN20463_c0_g1_i1	Ufm1-specific protease 2	0	24	7	10	7	7	595	67.4	7.11	4	5	1	1	0.00672269	0.00840336	0.00168067	1.72074e-05	2.00215e-05	5.60393e-06	0.00172074	0.00200215	0.000560393
High	Master Protein	Host_DN20493_c0_g1_i2	WD repeat-containing protein 3	0	4	2	3	2	2	925	104.1	6.93	1	2	0	1	0.00108108	0.00216216	0	2.76713e-06	5.15149e-06	0	0.000276713	0.000515149	0
High	Master Protein	Host_DN20502_c0_g1_i1	Protein phosphatase 1B	0	41	15	108	15	15	392	43.4	5.17	36	40	32	1	0.0918367	0.102041	0.0816327	0.000235065	0.000243119	0.000272191	0.0235065	0.0243119	0.0272191
High	None	Host_DN20537_c0_g1_i1	Translation initiation factor IF-2 {ECO:0000255|HAMAP-Rule:MF_00100}	0.001	1	1	5	0	0	623	68.5	8.51	1	2	2	2	0.00160514	0.00321027	0.00321027	4.1085e-06	7.64867e-06	1.07041e-05	0.00041085	0.000764867	0.00107041
High	Master Protein	Host_DN20560_c0_g1_i1	N-alpha-acetyltransferase 50	0	37	6	18	6	6	169	19.6	8.12	9	6	3	1	0.0532544	0.035503	0.0177515	0.00013631	8.4588e-05	5.91894e-05	0.013631	0.0084588	0.00591894
High	Master Protein	Host_DN20573_c0_g1_i1	STIP1 homology and U box-containing protein 1 {ECO:0000305}	0	6	1	1	1	1	278	32.5	5.53	0	0	1	1	0	0	0.00359712	0	0	1.1994e-05	0	0	0.0011994
High	Master Protein	Host_DN20593_c0_g1_i2	WD repeat-containing protein WRAP73	0	2	1	2	1	1	448	50.5	5.95	1	0	1	1	0.00223214	0	0.00223214	5.71339e-06	0	7.44271e-06	0.000571339	0	0.000744271
High	Master Protein	Host_DN20600_c0_g1_i1	Liver carboxylesterase	0	26	10	56	10	10	574	64.7	5.27	22	7	27	1	0.0383275	0.0121951	0.0470383	9.8103e-05	2.90556e-05	0.000156842	0.0098103	0.00290556	0.0156842
High	None	Host_DN20603_c0_g1_i2	Cell division protein FtsA {ECO:0000255|HAMAP-Rule:MF_02033}	0	11	1	1	0	1	251	27.2	5.15	1	0	0	1	0.00398406	0	0	1.01976e-05	0	0	0.00101976	0	0
High	Master Protein	Host_DN20607_c0_g1_i2	TNF receptor-associated factor 2	0	26	7	14	7	7	548	61.6	7.77	7	3	4	1	0.0127737	0.00547445	0.00729927	3.26956e-05	1.30432e-05	2.43382e-05	0.00326956	0.00130432	0.00243382
High	Master Protein	Host_DN20616_c0_g1_i1	TAR DNA-binding protein 43	0	22	7	85	6	6	410	45.1	6.8	29	34	22	1	0.0707317	0.0829268	0.0536585	0.000181045	0.000197578	0.000178916	0.0181045	0.0197578	0.0178916
High	Master Protein	Host_DN20623_c0_g1_i1	Hypoxia-inducible factor 1-alpha inhibitor	0.001	7	2	2	2	2	333	38.8	7.15	2	0	0	1	0.00600601	0	0	1.5373e-05	0	0	0.0015373	0	0
High	Master Protein	Host_DN20692_c0_g1_i1	DNA-directed RNA polymerase II subunit RPB11	0	15	1	5	1	1	117	13.4	5.11	1	2	2	1	0.00854701	0.017094	0.017094	2.18769e-05	4.07276e-05	5.69972e-05	0.00218769	0.00407276	0.00569972
High	Master Protein	Host_DN20711_c0_g2_i1	Deoxyribonuclease-2-alpha	0	28	3	21	3	3	180	20.6	6.62	6	10	5	1	0.0333333	0.0555556	0.0277778	8.53199e-05	0.000132365	9.26204e-05	0.00853199	0.0132365	0.00926204
High	Master Protein	Host_DN20712_c0_g1_i1	2-methoxy-6-polyprenyl-1,4-benzoquinol methylase, mitochondrial {ECO:0000255|HAMAP-Rule:MF_03191}	0	18	3	3	3	3	333	38.3	7.05	2	1	0	1	0.00600601	0.003003	0	1.5373e-05	7.15484e-06	0	0.0015373	0.000715484	0
High	Master Protein	Host_DN20724_c0_g1_i1	Putative peptidyl-prolyl cis-trans isomerase {ECO:0000250|UniProtKB:P52013}	0	44	5	32	5	5	224	24.6	6.05	10	9	13	1	0.0446429	0.0401786	0.0580357	0.000114268	9.57279e-05	0.000193511	0.0114268	0.00957279	0.0193511
High	Master Protein	Host_DN20734_c0_g1_i1	Testis-expressed protein 36	0	32	4	8	1	4	204	23.9	9.6	5	3	0	1	0.0245098	0.0147059	0	6.27352e-05	3.50377e-05	0	0.00627352	0.00350377	0
High	None	Host_DN20734_c0_g1_i2	Testis-expressed protein 36	0	24	3	7	0	3	235	26.8	9.52	4	3	0	1	0.0170213	0.012766	0	4.35676e-05	3.04157e-05	0	0.00435676	0.00304157	0
High	Master Protein	Host_DN20753_c0_g1_i3	Tetratricopeptide repeat protein 13	0	6	3	6	3	3	854	96.7	7.37	1	4	1	1	0.00117096	0.00468384	0.00117096	2.99719e-06	1.11595e-05	3.90437e-06	0.000299719	0.00111595	0.000390437
Medium	Master Protein	Host_DN20775_c0_g1_i1	Multidrug resistance-associated protein 7	0.039	2	2	7	2	2	1341	150.1	6.62	3	4	0	1	0.00223714	0.00298285	0	5.72617e-06	7.10682e-06	0	0.000572617	0.000710682	0
High	Master Protein	Host_DN20791_c0_g1_i1	mRNA-capping enzyme	0	10	3	5	3	3	594	68.9	8.21	3	1	1	1	0.00505051	0.0016835	0.0016835	1.29273e-05	4.01105e-06	5.61336e-06	0.00129273	0.000401105	0.000561336
High	Master Protein	Host_DN20816_c0_g1_i1	Cyclin-D1-binding protein 1 homolog	0	5	1	1	1	1	336	37	5.08	1	0	0	1	0.00297619	0	0	7.61785e-06	0	0	0.000761785	0	0
High	Master Protein	Host_DN20820_c0_g1_i1	Elongation factor G {ECO:0000255|HAMAP-Rule:MF_00054}	0	6	3	4	2	2	606	66.8	5	2	1	1	1	0.00330033	0.00165017	0.00165017	8.44752e-06	3.93162e-06	5.5022e-06	0.000844752	0.000393162	0.00055022
High	Master Protein	Host_DN20821_c0_g1_i1	Transcription elongation factor SPT5	0	8	4	16	4	4	1118	122	5.95	3	6	7	1	0.00268336	0.00536673	0.00626118	6.86833e-06	1.27866e-05	2.08769e-05	0.000686833	0.00127866	0.00208769
High	Master Protein	Host_DN20831_c0_g1_i1	Hillarin {ECO:0000312|FlyBase:FBgn0050147}	0	54	42	371	42	42	1066	119.7	6.34	114	149	108	1	0.106942	0.139775	0.101313	0.000273728	0.000333022	0.000337813	0.0273728	0.0333022	0.0337813
High	Master Protein	Host_DN20867_c0_g1_i2	Cathepsin B	0	57	13	139	13	13	336	37.3	6.6	44	43	52	1	0.130952	0.127976	0.154762	0.000335185	0.000304911	0.000516028	0.0335185	0.0304911	0.0516028
High	Master Protein	Host_DN2088_c0_g1_i1	UPF0598 protein C8orf82 homolog	0	23	3	8	3	3	206	24.4	6.67	4	3	1	1	0.0194175	0.0145631	0.00485437	4.97009e-05	3.46975e-05	1.61861e-05	0.00497009	0.00346975	0.00161861
High	Master Protein	Host_DN20891_c0_g1_i1	Low-density lipoprotein receptor-related protein	0.004	25	3	3	3	3	327	36.4	5.06	1	1	1	1	0.0030581	0.0030581	0.0030581	7.82752e-06	7.28612e-06	1.01967e-05	0.000782752	0.000728612	0.00101967
High	Master Protein	Host_DN20907_c0_g1_i1	Prolyl 3-hydroxylase 1 {ECO:0000250|UniProtKB:Q32P28}	0	7	1	4	1	1	285	33.6	5.19	1	3	0	1	0.00350877	0.0105263	0	8.98104e-06	2.50796e-05	0	0.000898104	0.00250796	0
High	Master Protein	Host_DN20953_c0_g2_i1	Host_DN20953_c0_g2_i1	0	10	4	12	4	4	687	79	5.78	7	4	1	1	0.0101892	0.00582242	0.0014556	2.60803e-05	1.38723e-05	4.85347e-06	0.00260803	0.00138723	0.000485347
High	Master Protein	Host_DN20965_c0_g1_i1	Host_DN20965_c0_g1_i1	0	16	2	14	2	2	187	20.7	9.44	6	5	3	1	0.0320856	0.026738	0.0160428	8.21261e-05	6.37049e-05	5.3492e-05	0.00821261	0.00637049	0.0053492
High	Master Protein	Host_DN20965_c0_g2_i1	Serine/threonine-protein phosphatase 6 regulatory ankyrin repeat subunit C	0	17	3	13	3	3	323	38.1	8.07	3	7	3	1	0.00928793	0.0216718	0.00928793	2.37734e-05	5.16345e-05	3.09691e-05	0.00237734	0.00516345	0.00309691
High	Master Protein	Host_DN20982_c0_g1_i1	Uncharacterized protein SSO2899	0	7	3	3	3	3	471	53.3	6.62	2	1	0	1	0.00424628	0.00212314	0	1.08688e-05	5.05852e-06	0	0.00108688	0.000505852	0
High	Master Protein	Host_DN20993_c0_g1_i1	Stress response protein NhaX	0	11	1	1	1	1	151	17.5	7.85	0	1	0	1	0	0.00662252	0	0	1.57786e-05	0	0	0.00157786	0
High	Master Protein	Host_DN21017_c0_g1_i1	Cytoplasmic dynein 2 light intermediate chain 1	0	4	1	4	1	1	367	41.1	8.78	2	2	0	1	0.00544959	0.00544959	0	1.39488e-05	1.2984e-05	0	0.00139488	0.0012984	0
High	Master Protein	Host_DN2103_c0_g1_i1	Asparagine--tRNA ligase, cytoplasmic	0	30	11	74	11	11	551	63.2	6.65	35	16	23	1	0.0635209	0.0290381	0.0417423	0.000162588	6.91851e-05	0.000139183	0.0162588	0.00691851	0.0139183
High	Master Protein	Host_DN21033_c0_g1_i1	Host_DN21033_c0_g1_i1	0	8	2	3	1	2	395	45.7	7.06	3	0	0	1	0.00759494	0	0	1.944e-05	0	0	0.001944	0	0
High	None	Host_DN21033_c0_g1_i3	Host_DN21033_c0_g1_i3	0	10	1	2	0	1	231	27.1	5.52	2	0	0	1	0.00865801	0	0	2.2161e-05	0	0	0.0022161	0	0
High	Master Protein	Host_DN21053_c0_g1_i1	WW domain-binding protein 2	0	6	1	2	1	1	250	27.7	7.55	0	1	1	1	0	0.004	0.004	0	9.53025e-06	1.33373e-05	0	0.000953025	0.00133373
High	Master Protein	Host_DN21055_c0_g1_i1	Tereporin-Ca1 {ECO:0000305}	0	27	4	57	4	4	231	24.9	9.13	20	16	21	1	0.0865801	0.0692641	0.0909091	0.00022161	0.000165026	0.000303121	0.022161	0.0165026	0.0303121
High	Master Protein	Host_DN21059_c0_g1_i1	Vacuolar protein sorting-associated protein 13A	0	32	5	55	5	5	157	17.5	4.64	21	17	17	1	0.133758	0.10828	0.10828	0.000342367	0.000257984	0.000361043	0.0342367	0.0257984	0.0361043
High	Master Protein	Host_DN21085_c0_g1_i1	Host_DN21085_c0_g1_i1	0	25	1	2	1	1	108	12.9	8.18	1	1	0	1	0.00925926	0.00925926	0	2.37e-05	2.20608e-05	0	0.00237	0.00220608	0
High	Master Protein	Host_DN21102_c0_g1_i1	Proteasome subunit beta type-1	0	46	9	51	9	9	233	25.8	7.53	20	18	13	1	0.0858369	0.0772532	0.055794	0.000219708	0.000184061	0.000186036	0.0219708	0.0184061	0.0186036
High	Master Protein	Host_DN21109_c0_g1_i1	Host_DN21109_c0_g1_i1	0	23	3	12	2	2	111	12.6	9.28	6	4	2	1	0.0540541	0.036036	0.018018	0.000138357	8.58581e-05	6.00781e-05	0.0138357	0.00858581	0.00600781
Medium	Master Protein	Host_DN21126_c0_g1_i1	Host_DN21126_c0_g1_i1	0.032	12	2	3	2	2	290	34	8.76	1	1	1	1	0.00344828	0.00344828	0.00344828	8.8262e-06	8.21573e-06	1.14977e-05	0.00088262	0.000821573	0.00114977
High	None	Host_DN21135_c0_g1_i1	Ras-related protein Rab-30	0	6	2	18	0	0	202	22.8	5.31	5	9	4	3	0.0247525	0.0445545	0.019802	6.33564e-05	0.000106154	6.60264e-05	0.00633564	0.0106154	0.00660264
High	Master Protein	Host_DN21169_c0_g1_i2	E3 ubiquitin-protein ligase TRIM56	0	7	2	2	2	2	559	62.8	6.93	2	0	0	1	0.00357782	0	0	9.15777e-06	0	0	0.000915777	0	0
High	Master Protein	Host_DN212_c0_g1_i1	ATP synthase subunit gamma, mitochondrial	0	34	9	69	9	9	288	31.9	9.39	26	29	14	1	0.0902778	0.100694	0.0486111	0.000231075	0.000239911	0.000162086	0.0231075	0.0239911	0.0162086
High	Master Protein	Host_DN21208_c0_g1_i1	Glycylpeptide N-tetradecanoyltransferase 2	0	20	4	9	4	4	309	34.9	4.87	2	4	3	1	0.00647249	0.012945	0.00970874	1.6567e-05	3.08422e-05	3.23722e-05	0.0016567	0.00308422	0.00323722
Medium	Master Protein	Host_DN21225_c0_g1_i3	Senecionine N-oxygenase	0.016	2	1	1	1	1	423	48.2	7.28	1	0	0	1	0.00236407	0	0	6.05106e-06	0	0	0.000605106	0	0
Medium	Master Protein	Host_DN21245_c0_g1_i1	Probable peptidyl-prolyl cis-trans isomerase	0.018	3	1	1	1	1	257	28.5	8.75	0	0	1	1	0	0	0.00389105	0	0	1.29741e-05	0	0	0.00129741
High	Master Protein	Host_DN21246_c0_g1_i1	UPF0307 protein Spro_4387 {ECO:0000255|HAMAP-Rule:MF_00765}	0	25	2	10	2	2	116	13.1	7.27	6	3	1	1	0.0517241	0.0258621	0.00862069	0.000132393	6.1618e-05	2.87443e-05	0.0132393	0.0061618	0.00287443
High	Master Protein	Host_DN21252_c0_g1_i1	Cilia- and flagella-associated protein 58 {ECO:0000305}	0	6	3	7	3	3	878	103.6	8.56	3	3	1	1	0.00341686	0.00341686	0.00113895	8.74578e-06	8.14087e-06	3.79765e-06	0.000874578	0.000814087	0.000379765
High	Master Protein	Host_DN21280_c0_g1_i1	RNA-binding protein 28	0	3	1	3	1	1	798	91.9	9.47	0	1	2	1	0	0.00125313	0.00250627	0	2.98567e-06	8.35673e-06	0	0.000298567	0.000835673
High	Master Protein	Host_DN21290_c0_g1_i1	Nesprin-1	0	13	4	14	4	4	525	61.1	5.36	3	8	3	1	0.00571429	0.0152381	0.00571429	1.46263e-05	3.63057e-05	1.90533e-05	0.00146263	0.00363057	0.00190533
High	Master Protein	Host_DN21295_c0_g1_i1	Phosphoinositide 3-kinase regulatory subunit 4	0	4	3	14	3	3	1368	154.5	7.31	5	3	6	1	0.00365497	0.00219298	0.00438596	9.35525e-06	5.22492e-06	1.46243e-05	0.000935525	0.000522492	0.00146243
High	Master Protein	Host_DN21313_c0_g1_i1	PAN2-PAN3 deadenylation complex subunit Pan3 {ECO:0000255|HAMAP-Rule:MF_03181}	0.006	4	1	1	1	1	291	32.9	6.3	0	1	0	1	0	0.00343643	0	0	8.1875e-06	0	0	0.00081875	0
Medium	Master Protein	Host_DN21348_c0_g1_i1	Host_DN21348_c0_g1_i1	0.038	21	2	9	1	2	112	12.5	8.79	4	2	3	1	0.0357143	0.0178571	0.0267857	9.14142e-05	4.25457e-05	8.93126e-05	0.00914142	0.00425457	0.00893126
High	Master Protein	Host_DN2137_c0_g1_i1	Host_DN2137_c0_g1_i1	0	45	4	58	4	4	155	17.7	7.61	19	19	20	1	0.122581	0.122581	0.129032	0.000313757	0.000292056	0.000430237	0.0313757	0.0292056	0.0430237
High	Master Protein	Host_DN21373_c0_g1_i1	Hsc70-interacting protein	0	33	12	197	12	12	330	36.3	4.86	79	70	48	1	0.239394	0.212121	0.145455	0.000612752	0.000505392	0.000484994	0.0612752	0.0505392	0.0484994
High	Master Protein	Host_DN21375_c0_g1_i1	Minor histocompatibility antigen H13	0	13	6	39	6	6	380	42.3	6.8	15	14	10	1	0.0394737	0.0368421	0.0263158	0.000101037	8.77786e-05	8.77457e-05	0.0101037	0.00877786	0.00877457
High	Master Protein	Host_DN21424_c0_g1_i1	Sperm-associated antigen 16 protein	0	30	12	31	12	12	617	69.6	6.51	8	14	9	1	0.012966	0.0226904	0.0145867	3.31876e-05	5.40614e-05	4.8637e-05	0.00331876	0.00540614	0.0048637
High	Master Protein	Host_DN21451_c0_g1_i1	DNA ligase 3	0	4	1	3	1	1	353	39.5	9.51	1	2	0	1	0.00283286	0.00566572	0	7.25098e-06	1.34989e-05	0	0.000725098	0.00134989	0
High	Master Protein	Host_DN21480_c1_g1_i1	Ras association domain-containing protein 1	0	9	2	3	2	2	438	50.2	6.35	0	3	0	1	0	0.00684932	0	0	1.63189e-05	0	0	0.00163189	0
High	Master Protein	Host_DN21486_c0_g1_i1	Host_DN21486_c0_g1_i1	0	18	4	5	4	4	407	46.1	5.44	2	2	1	1	0.004914	0.004914	0.002457	1.25779e-05	1.17079e-05	8.19247e-06	0.00125779	0.00117079	0.000819247
High	None	Host_DN21497_c0_g2_i2	3-oxoacyl-[acyl-carrier-protein] synthase 1 {ECO:0000255|PROSITE-ProRule:PRU10022}	0	23	3	8	0	3	233	24.5	5.25	3	3	2	1	0.0128755	0.0128755	0.00858369	3.29562e-05	3.06768e-05	2.86209e-05	0.00329562	0.00306768	0.00286209
High	Master Protein	Host_DN21508_c0_g1_i3	Lysine--tRNA ligase	0	24	12	86	12	12	602	69.2	7.05	30	31	25	1	0.0498339	0.051495	0.0415282	0.000127555	0.00012269	0.000138469	0.0127555	0.012269	0.0138469
High	Master Protein	Host_DN21513_c0_g1_i1	Structural maintenance of chromosomes protein 5	0.001	2	2	2	2	2	1065	125.3	8.38	0	2	0	1	0	0.00187793	0	0	4.47429e-06	0	0	0.000447429	0
High	Master Protein	Host_DN21515_c0_g2_i1	Extracellular matrix protein FRAS1	0	64	3	4	3	3	118	13.3	4.74	1	0	3	1	0.00847458	0	0.0254237	2.16915e-05	0	8.47712e-05	0.00216915	0	0.00847712
High	Master Protein	Host_DN21517_c0_g1_i1	Protein OSCP1	0	29	4	9	4	4	243	27.1	5.29	5	2	2	1	0.0205761	0.00823045	0.00823045	5.26666e-05	1.96096e-05	2.74431e-05	0.00526666	0.00196096	0.00274431
High	Master Protein	Host_DN21518_c0_g1_i2	Probable 39S ribosomal protein L23, mitochondrial	0	12	2	4	2	2	170	20.6	9.48	2	1	1	1	0.0117647	0.00588235	0.00588235	3.01129e-05	1.40151e-05	1.96137e-05	0.00301129	0.00140151	0.00196137
High	Master Protein	Host_DN21551_c0_g1_i3	Host_DN21551_c0_g1_i3	0	50	9	364	9	9	153	17	8.28	109	130	125	1	0.712418	0.849673	0.816993	0.0018235	0.0020244	0.00272413	0.18235	0.20244	0.272413
High	Master Protein	Host_DN21576_c0_g1_i4	E3 ubiquitin-protein ligase Ufd4 {ECO:0000303|PubMed:27552662}	0	9	6	24	6	6	1352	151.8	5.31	10	5	9	1	0.00739645	0.00369822	0.0066568	1.89319e-05	8.81125e-06	2.2196e-05	0.00189319	0.000881125	0.0022196
High	Master Protein	Host_DN21579_c0_g1_i1	Host_DN21579_c0_g1_i1	0	11	2	2	2	2	432	48.3	6.23	2	0	0	1	0.00462963	0	0	1.185e-05	0	0	0.001185	0	0
High	Master Protein	Host_DN21584_c0_g1_i1	Sodium/calcium exchanger regulatory protein 1 {ECO:0000303|PubMed:19168028}	0	52	5	11	5	5	155	17.5	7.18	6	4	1	1	0.0387097	0.0258065	0.00645161	9.90812e-05	6.14855e-05	2.15118e-05	0.00990812	0.00614855	0.00215118
High	Master Protein	Host_DN21591_c0_g1_i2	DNA-directed RNA polymerase II subunit RPB3 {ECO:0000305}	0	15	3	5	3	3	281	31.9	5.01	1	2	2	1	0.00355872	0.00711744	0.00711744	9.10889e-06	1.69577e-05	2.37319e-05	0.000910889	0.00169577	0.00237319
High	Master Protein	Host_DN21615_c0_g1_i1	ATP-binding cassette sub-family F member 3	0	4	2	3	2	2	709	80.3	5.81	1	2	0	1	0.00141044	0.00282087	0	3.61015e-06	6.72091e-06	0	0.000361015	0.000672091	0
High	Master Protein	Host_DN21622_c0_g1_i3	PH and SEC7 domain-containing protein 2	0	2	2	7	2	2	892	100.6	5.55	3	4	0	1	0.00336323	0.0044843	0	8.60851e-06	1.06841e-05	0	0.000860851	0.00106841	0
High	Master Protein	Host_DN21628_c0_g2_i1	Zinc finger protein DZIP1L {ECO:0000305}	0.004	9	1	2	1	1	103	12.3	9.63	1	1	0	1	0.00970874	0.00970874	0	2.48505e-05	2.31317e-05	0	0.00248505	0.00231317	0
High	Master Protein	Host_DN21645_c0_g1_i1	Proline-rich protein PRCC	0	6	2	3	2	2	471	52.8	5.82	1	1	1	1	0.00212314	0.00212314	0.00212314	5.43439e-06	5.05852e-06	7.07927e-06	0.000543439	0.000505852	0.000707927
High	Master Protein	Host_DN21658_c0_g1_i1	Nesprin-1	0	9	2	2	2	2	227	26.5	5.21	1	1	0	1	0.00440529	0.00440529	0	1.12758e-05	1.04959e-05	0	0.00112758	0.00104959	0
High	Master Protein	Host_DN21667_c0_g1_i1	39S ribosomal protein L18, mitochondrial	0.001	15	2	3	2	2	210	23.9	5.92	3	0	0	1	0.0142857	0	0	3.65657e-05	0	0	0.00365657	0	0
High	Master Protein	Host_DN21677_c0_g1_i1	Host_DN21677_c0_g1_i1	0	59	7	42	7	7	185	21.9	9.5	9	6	27	1	0.0486486	0.0324324	0.145946	0.000124521	7.72723e-05	0.000486633	0.0124521	0.00772723	0.0486633
High	Master Protein	Host_DN21685_c0_g1_i1	Signal recognition particle subunit SRP72	0	27	10	56	10	10	667	75.1	8.94	21	21	14	1	0.0314843	0.0314843	0.0209895	8.0587e-05	7.50132e-05	6.99861e-05	0.0080587	0.00750132	0.00699861
High	Master Protein	Host_DN21693_c0_g1_i1	Cilia- and flagella-associated protein 53 {ECO:0000305}	0	21	10	49	10	10	513	63.1	8.47	22	21	6	1	0.042885	0.0409357	0.0116959	0.000109768	9.75318e-05	3.89981e-05	0.0109768	0.00975318	0.00389981
High	Master Protein	Host_DN21702_c0_g1_i1	Allograft inflammatory factor 1-like	0	53	7	54	7	7	168	19.4	4.72	19	13	22	1	0.113095	0.077381	0.130952	0.000289478	0.000184365	0.000436639	0.0289478	0.0184365	0.0436639
High	Master Protein	Host_DN21722_c0_g1_i1	Host_DN21722_c0_g1_i1	0	2	1	6	1	1	572	67.3	7.59	2	4	0	1	0.0034965	0.00699301	0	8.94964e-06	1.66613e-05	0	0.000894964	0.00166613	0
High	Master Protein	Host_DN21730_c0_g1_i2	Ankyrin repeat and MYND domain-containing protein 2	0	20	5	6	5	5	405	45.9	6.96	1	3	2	1	0.00246914	0.00740741	0.00493827	6.31999e-06	1.76486e-05	1.64659e-05	0.000631999	0.00176486	0.00164659
High	Master Protein	Host_DN21739_c0_g1_i1	Isoleucine--tRNA ligase, cytoplasmic	0	12	9	33	9	9	1274	145.2	7.77	14	10	9	1	0.010989	0.00784929	0.00706436	2.81274e-05	1.87014e-05	2.3555e-05	0.00281274	0.00187014	0.0023555
High	Master Protein	Host_DN21760_c0_g2_i1	ATP-dependent (S)-NAD(P)H-hydrate dehydratase {ECO:0000255|HAMAP-Rule:MF_03157}	0	18	2	7	2	2	189	20.3	6.2	3	2	2	1	0.015873	0.010582	0.010582	4.06285e-05	2.52123e-05	3.5284e-05	0.00406285	0.00252123	0.0035284
High	Master Protein	Host_DN21776_c0_g1_i1	Ribonucleoside-diphosphate reductase large subunit	0	14	6	16	6	6	795	90.3	7.69	4	5	7	1	0.00503145	0.00628931	0.00880503	1.28785e-05	1.49847e-05	2.93589e-05	0.00128785	0.00149847	0.00293589
High	Master Protein	Host_DN21785_c0_g1_i2	UDP-N-acetylglucosamine--peptide N-acetylglucosaminyltransferase 110 kDa subunit	0	16	6	7	6	6	637	71.4	6.55	4	2	1	1	0.00627943	0.00313972	0.00156986	1.60728e-05	7.48057e-06	5.23444e-06	0.00160728	0.000748057	0.000523444
High	Master Protein	Host_DN21796_c0_g1_i1	Pre-rRNA-processing protein TSR1 homolog	0	6	2	2	2	2	813	93.3	7.06	0	2	0	1	0	0.00246002	0	0	5.86116e-06	0	0	0.000586116	0
High	Master Protein	Host_DN21826_c0_g1_i2	Glycerol-3-phosphate acyltransferase 1, mitochondrial	0	4	2	5	2	2	817	92.8	8.29	3	1	1	1	0.00367197	0.00122399	0.00122399	9.39877e-06	2.91623e-06	4.08119e-06	0.000939877	0.000291623	0.000408119
High	Master Protein Candidate	Host_DN21832_c0_g1_i1	Serine/arginine-rich splicing factor 7	0	11	2	17	0	2	188	21.4	10.13	5	3	9	1	0.0265957	0.0159574	0.0478723	6.80744e-05	3.80196e-05	0.000159622	0.00680744	0.00380196	0.0159622
High	Master Protein Candidate	Host_DN21832_c0_g1_i2	Serine/arginine-rich splicing factor 7	0	11	2	17	0	2	187	21.4	9.77	5	3	9	1	0.026738	0.0160428	0.0481283	6.84384e-05	3.82229e-05	0.000160476	0.00684384	0.00382229	0.0160476
High	Master Protein	Host_DN21832_c0_g1_i3	Serine/arginine-rich splicing factor 7	0	10	2	17	0	2	203	23.1	10.9	5	3	9	1	0.0246305	0.0147783	0.044335	6.30443e-05	3.52103e-05	0.000147828	0.00630443	0.00352103	0.0147828
Medium	Master Protein	Host_DN21850_c0_g1_i1	Protein MB21D2	0.015	3	2	2	2	2	757	86	7.84	1	1	0	1	0.001321	0.001321	0	3.38124e-06	3.14737e-06	0	0.000338124	0.000314737	0
High	Master Protein	Host_DN21859_c0_g1_i1	Host_DN21859_c0_g1_i1	0	2	1	2	1	1	769	86	9.11	0	2	0	1	0	0.00260078	0	0	6.19652e-06	0	0	0.000619652	0
High	Master Protein	Host_DN21862_c0_g1_i1	Leukocyte elastase inhibitor	0	14	3	5	3	3	387	43.3	5.86	2	3	0	1	0.00516796	0.00775194	0	1.32279e-05	1.84695e-05	0	0.00132279	0.00184695	0
High	Master Protein	Host_DN21864_c0_g1_i1	Anaphase-promoting complex subunit 5	0	4	2	3	2	2	787	89.9	7.88	1	2	0	1	0.00127065	0.0025413	0	3.25235e-06	6.0548e-06	0	0.000325235	0.00060548	0
High	Master Protein	Host_DN21877_c0_g1_i1	STAM-binding protein	0	7	3	4	3	3	465	52.7	6.33	2	1	1	1	0.00430108	0.00215054	0.00215054	1.1009e-05	5.12379e-06	7.17061e-06	0.0011009	0.000512379	0.000717061
High	Master Protein	Host_DN21891_c0_g1_i1	Uncharacterized oxidoreductase TM_0325	0	27	5	14	5	5	292	31.6	8	3	5	6	1	0.010274	0.0171233	0.0205479	2.62972e-05	4.07973e-05	6.85137e-05	0.00262972	0.00407973	0.00685137
High	Master Protein	Host_DN21897_c0_g1_i1	D-threo-3-hydroxyaspartate dehydratase	0	5	1	4	1	1	376	42.3	6.79	2	0	2	1	0.00531915	0	0.00531915	1.36149e-05	0	1.77358e-05	0.00136149	0	0.00177358
High	Master Protein	Host_DN21898_c0_g1_i1	Transketolase-like protein 2	0	70	30	545	30	30	626	67.4	6.83	216	171	158	1	0.345048	0.273163	0.252396	0.000883184	0.000650828	0.000841574	0.0883184	0.0650828	0.0841574
High	Master Protein	Host_DN21903_c0_g1_i1	Beta-1,3-galactosyltransferase 2	0	15	3	13	3	3	394	45.3	8.19	6	3	4	1	0.0152284	0.00761421	0.0101523	3.89786e-05	1.81413e-05	3.38511e-05	0.00389786	0.00181413	0.00338511
High	Master Protein	Host_DN21910_c0_g1_i1	Transmembrane protein 143	0	32	16	112	16	16	522	60.7	7.27	35	29	48	1	0.0670498	0.0555556	0.091954	0.000171621	0.000132365	0.000306606	0.0171621	0.0132365	0.0306606
High	Master Protein	Host_DN2192_c0_g1_i1	H/ACA ribonucleoprotein complex subunit 1	0	25	6	44	6	6	210	21.3	11.22	15	18	11	1	0.0714286	0.0857143	0.052381	0.000182828	0.00020422	0.000174656	0.0182828	0.020422	0.0174656
High	Master Protein	Host_DN21956_c0_g1_i1	Host_DN21956_c0_g1_i1	0	62	6	27	6	6	195	22.4	5.02	16	5	6	1	0.0820513	0.025641	0.0307692	0.000210018	6.10913e-05	0.000102595	0.0210018	0.00610913	0.0102595
High	Master Protein	Host_DN22000_c0_g1_i1	Thiopurine S-methyltransferase	0	70	11	62	11	11	240	27.8	5.64	25	24	13	1	0.104167	0.1	0.0541667	0.000266625	0.000238256	0.00018061	0.0266625	0.0238256	0.018061
Medium	Master Protein	Host_DN22029_c0_g4_i1	2-O-methyltransferase NoeI	0.016	3	1	1	1	1	238	27.5	8.75	1	0	0	1	0.00420168	0	0	1.07546e-05	0	0	0.00107546	0	0
High	Master Protein	Host_DN22034_c0_g1_i1	RNA-binding protein 12	0	8	5	9	5	5	1122	127.7	9.22	4	3	2	1	0.00356506	0.0026738	0.00178253	9.12512e-06	6.37049e-06	5.94356e-06	0.000912512	0.000637049	0.000594356
High	Master Protein	Host_DN22081_c0_g1_i1	Unc-112-related protein	0	12	4	8	4	4	321	36.3	7.88	4	2	2	1	0.0124611	0.00623053	0.00623053	3.18953e-05	1.48446e-05	2.07747e-05	0.00318953	0.00148446	0.00207747
High	Master Protein	Host_DN22083_c0_g1_i1	Calcium/calmodulin-dependent protein kinase type IV	0	30	8	31	8	8	337	38.3	7.53	13	10	8	1	0.0385757	0.0296736	0.0237389	9.87382e-05	7.06992e-05	7.91534e-05	0.00987382	0.00706992	0.00791534
High	Master Protein	Host_DN22091_c0_g1_i1	Phosphonoacetaldehyde hydrolase {ECO:0000255|HAMAP-Rule:MF_01375}	0.003	13	2	3	2	2	281	31.5	5.62	3	0	0	1	0.0106762	0	0	2.73267e-05	0	0	0.00273267	0	0
Medium	Master Protein	Host_DN22093_c0_g1_i1	Transcription elongation factor, mitochondrial	0.048	8	2	4	2	2	332	38.8	9.06	2	1	1	1	0.0060241	0.00301205	0.00301205	1.54193e-05	7.17639e-06	1.00432e-05	0.00154193	0.000717639	0.00100432
Medium	Master Protein	Host_DN22099_c0_g1_i1	Isoamyl acetate-hydrolyzing esterase 1 homolog	0.014	5	1	1	1	1	242	27.4	6.39	1	0	0	1	0.00413223	0	0	1.05768e-05	0	0	0.00105768	0	0
Medium	Master Protein	Host_DN22108_c0_g1_i2	Protein hunchback	0.026	4	1	2	1	1	584	66.9	6.16	1	1	0	1	0.00171233	0.00171233	0	4.38287e-06	4.07973e-06	0	0.000438287	0.000407973	0
High	Master Protein	Host_DN22116_c0_g1_i1	Probable bifunctional dTTP/UTP pyrophosphatase/methyltransferase protein {ECO:0000305}	0	5	1	2	1	1	224	25	6.67	1	1	0	1	0.00446429	0.00446429	0	1.14268e-05	1.06364e-05	0	0.00114268	0.00106364	0
High	Master Protein	Host_DN22118_c0_g1_i1	Host_DN22118_c0_g1_i1	0	6	1	2	1	1	175	20.2	7.21	1	1	0	1	0.00571429	0.00571429	0	1.46263e-05	1.36146e-05	0	0.00146263	0.00136146	0
High	Master Protein	Host_DN22125_c0_g1_i1	WD repeat-containing protein 53	0.001	5	1	1	1	1	363	40.3	6.05	1	0	0	1	0.00275482	0	0	7.05123e-06	0	0	0.000705123	0	0
High	Master Protein	Host_DN22126_c0_g1_i1	Protein SSUH2 homolog	0	18	5	15	5	5	401	44.5	6.57	4	7	4	1	0.00997506	0.0174564	0.00997506	2.55321e-05	4.15909e-05	3.32602e-05	0.00255321	0.00415909	0.00332602
High	Master Protein	Host_DN22150_c0_g1_i1	Peptidyl-prolyl cis-trans isomerase B	0	55	9	178	9	9	220	24	6.68	96	49	33	1	0.436364	0.222727	0.15	0.00111692	0.000530662	0.00050015	0.111692	0.0530662	0.050015
High	Master Protein	Host_DN22156_c0_g1_i1	Zinc finger MYND domain-containing protein 11 {ECO:0000305}	0	23	6	28	6	6	525	61.3	7.31	6	14	8	1	0.0114286	0.0266667	0.0152381	2.92525e-05	6.3535e-05	5.08089e-05	0.00292525	0.0063535	0.00508089
High	Master Protein	Host_DN22159_c0_g1_i1	Sarcoplasmic calcium-binding proteins I, III, and IV	0	19	4	14	4	4	236	27.8	5.24	6	7	1	1	0.0254237	0.029661	0.00423729	6.50745e-05	7.06692e-05	1.41285e-05	0.00650745	0.00706692	0.00141285
High	Master Protein	Host_DN22174_c0_g1_i1	Protein RER1	0.001	46	2	2	2	2	103	12.2	9.6	0	2	0	1	0	0.0194175	0	0	4.62633e-05	0	0	0.00462633	0
High	Master Protein	Host_DN22183_c0_g1_i1	Bifunctional peptidase and arginyl-hydroxylase JMJD5 {ECO:0000250|UniProtKB:Q8N371}	0	35	10	78	10	10	456	52.9	5.11	37	37	4	1	0.0811404	0.0811404	0.00877193	0.000207687	0.000193322	2.92486e-05	0.0207687	0.0193322	0.00292486
High	Master Protein	Host_DN22187_c0_g1_i1	Aldehyde dehydrogenase {ECO:0000303|PubMed:23603744}	0	50	5	17	5	5	226	25.2	6.15	12	5	0	1	0.0530973	0.0221239	0	0.000135908	5.27115e-05	0	0.0135908	0.00527115	0
High	Master Protein	Host_DN22358_c0_g1_i1	Sodium-independent sulfate anion transporter	0	2	1	1	1	1	639	70.1	7.64	0	0	1	1	0	0	0.00156495	0	0	5.21805e-06	0	0	0.000521805
High	Master Protein	Host_DN22453_c0_g1_i1	Testis-expressed protein 26	0	26	5	8	0	5	389	44	9.11	6	2	0	1	0.0154242	0.00514139	0	3.94797e-05	1.22497e-05	0	0.00394797	0.00122497	0
High	Master Protein Candidate	Host_DN22453_c0_g1_i2	Testis-expressed protein 26	0	27	5	8	0	5	382	43	8.37	6	2	0	1	0.0157068	0.0052356	0	4.02031e-05	1.24741e-05	0	0.00402031	0.00124741	0
High	Master Protein	Host_DN22498_c0_g1_i1	Kin of IRRE-like protein 1	0	30	6	31	6	6	249	28.1	6.55	7	16	8	1	0.0281124	0.064257	0.0321285	7.19566e-05	0.000153096	0.000107127	0.00719566	0.0153096	0.0107127
High	Master Protein	Host_DN22543_c0_g1_i1	Caltractin	0.002	41	2	4	2	2	137	15.7	4.54	0	2	2	1	0	0.0145985	0.0145985	0	3.47819e-05	4.86764e-05	0	0.00347819	0.00486764
High	Master Protein	Host_DN22544_c0_g1_i1	ATP-binding cassette sub-family A member 3	0	14	1	3	1	1	166	18.7	6.39	2	1	0	1	0.0120482	0.0060241	0	3.08385e-05	1.43528e-05	0	0.00308385	0.00143528	0
High	Master Protein	Host_DN22629_c0_g1_i1	Pleiotropic regulator 1	0	23	6	12	6	6	501	56.5	8.54	2	8	2	1	0.00399202	0.0159681	0.00399202	1.0218e-05	3.80449e-05	1.33107e-05	0.0010218	0.00380449	0.00133107
High	Master Protein	Host_DN22641_c0_g1_i1	Slit homolog 1 protein	0.001	5	1	1	1	1	130	14.8	9.48	0	1	0	1	0	0.00769231	0	0	1.83274e-05	0	0	0.00183274	0
High	Master Protein	Host_DN22779_c0_g1_i1	E3 ubiquitin-protein ligase HUWE1	0	4	1	2	0	1	294	32.8	4.64	1	0	1	1	0.00340136	0	0.00340136	8.70611e-06	0	1.13413e-05	0.000870611	0	0.00113413
High	Master Protein Candidate	Host_DN22779_c0_g1_i2	E3 ubiquitin-protein ligase HUWE1	0	6	1	2	0	1	183	20.2	4.68	1	0	1	1	0.00546448	0	0.00546448	1.39869e-05	0	1.82204e-05	0.00139869	0	0.00182204
High	Master Protein	Host_DN22782_c0_g1_i1	Chloride channel CLIC-like protein 1	0	15	2	4	2	2	234	26	5.94	0	3	1	1	0	0.0128205	0.0042735	0	3.05457e-05	1.42493e-05	0	0.00305457	0.00142493
High	Master Protein	Host_DN22788_c0_g1_i1	Nuclear pore complex protein Nup107	0	13	6	8	6	6	955	110.1	5.64	4	2	2	1	0.00418848	0.00209424	0.00209424	1.07208e-05	4.98966e-06	6.9829e-06	0.00107208	0.000498966	0.00069829
High	Master Protein	Host_DN22792_c0_g1_i2	ADP-ribosylation factor-like protein 15	0	14	1	4	1	1	174	19.8	4.97	1	1	2	1	0.00574713	0.00574713	0.0114943	1.47103e-05	1.36929e-05	3.83257e-05	0.00147103	0.00136929	0.00383257
High	Master Protein	Host_DN22807_c0_g1_i1	RAB11-binding protein RELCH homolog	0.002	13	1	1	1	1	130	14.5	5.71	1	0	0	1	0.00769231	0	0	1.96892e-05	0	0	0.00196892	0	0
High	Master Protein	Host_DN22813_c0_g1_i1	Transmembrane protein 199 {ECO:0000303|PubMed:26833330}	0	11	1	1	1	1	201	23	7.37	0	1	0	1	0	0.00497512	0	0	1.18535e-05	0	0	0.00118535	0
Medium	Master Protein	Host_DN22816_c0_g1_i1	Dr1-associated corepressor	0.031	2	1	3	1	1	284	31.6	6.2	1	2	0	1	0.00352113	0.00704225	0	9.01267e-06	1.67786e-05	0	0.000901267	0.00167786	0
Medium	Master Protein	Host_DN22821_c0_g1_i1	39S ribosomal protein L50, mitochondrial	0.037	6	1	1	1	1	214	25.3	7.74	1	0	0	1	0.0046729	0	0	1.19607e-05	0	0	0.00119607	0	0
High	Master Protein	Host_DN22823_c0_g1_i1	39S ribosomal protein L39, mitochondrial	0	22	3	5	3	3	338	39.3	7.93	3	2	0	1	0.00887574	0.00591716	0	2.27183e-05	1.4098e-05	0	0.00227183	0.0014098	0
High	Master Protein	Host_DN22825_c0_g1_i1	28S ribosomal protein S2, mitochondrial	0	20	5	12	5	5	318	37	7.93	2	5	5	1	0.00628931	0.0157233	0.0157233	1.60981e-05	3.74617e-05	5.24267e-05	0.00160981	0.00374617	0.00524267
High	Master Protein	Host_DN22833_c0_g1_i1	39S ribosomal protein L54, mitochondrial	0	29	3	9	3	3	136	16.2	9.72	2	6	1	1	0.0147059	0.0441176	0.00735294	3.76411e-05	0.000105113	2.45172e-05	0.00376411	0.0105113	0.00245172
High	Master Protein	Host_DN22841_c0_g1_i1	Interferon-related developmental regulator 1	0	8	1	1	1	1	108	11.9	4.88	0	1	0	1	0	0.00925926	0	0	2.20608e-05	0	0	0.00220608	0
Medium	Master Protein	Host_DN22843_c0_g1_i1	Methylcrotonoyl-CoA carboxylase beta chain, mitochondrial	0.032	7	1	1	1	1	410	44.3	6.06	0	0	1	1	0	0	0.00243902	0	0	8.13253e-06	0	0	0.000813253
Medium	Master Protein	Host_DN22851_c0_g1_i1	Lymphoid-specific helicase	0.029	2	1	6	0	1	771	89.2	5.69	2	4	0	1	0.00259403	0.00518807	0	6.63968e-06	1.23609e-05	0	0.000663968	0.00123609	0
Medium	Master Protein Candidate	Host_DN22851_c0_g1_i2	Lymphoid-specific helicase	0.029	2	1	6	0	1	730	84.4	6.34	2	4	0	1	0.00273973	0.00547945	0	7.0126e-06	1.30551e-05	0	0.00070126	0.00130551	0
High	Master Protein	Host_DN22856_c0_g3_i2	Exportin-1	0	11	1	9	1	1	106	12.1	6.04	3	6	0	1	0.0283019	0.0566038	0	7.24414e-05	0.000134862	0	0.00724414	0.0134862	0
High	Master Protein	Host_DN22859_c0_g1_i1	26S proteasome regulatory subunit 10B	0	55	16	80	16	16	392	44.3	6.11	32	29	19	1	0.0816327	0.0739796	0.0484694	0.000208947	0.000176261	0.000161613	0.0208947	0.0176261	0.0161613
High	None	Host_DN22866_c0_g1_i1	Chaperone protein DnaK {ECO:0000255|HAMAP-Rule:MF_00332}	0	5	1	6	0	0	320	35.1	5.44	2	2	2	4	0.00625	0.00625	0.00625	1.59975e-05	1.4891e-05	2.08396e-05	0.00159975	0.0014891	0.00208396
High	Master Protein	Host_DN22873_c0_g1_i1	Probable 39S ribosomal protein L45, mitochondrial	0	25	6	12	6	6	335	39	8.88	6	4	2	1	0.0179104	0.0119403	0.00597015	4.58435e-05	2.84485e-05	1.99065e-05	0.00458435	0.00284485	0.00199065
High	Master Protein	Host_DN22883_c0_g1_i1	Probable calcium-binding protein CML10	0	5	3	11	1	1	846	96.7	6.6	5	6	0	1	0.00591017	0.0070922	0	1.51276e-05	1.68976e-05	0	0.00151276	0.00168976	0
High	Master Protein	Host_DN22895_c0_g2_i1	60S ribosome subunit biogenesis protein NIP7 homolog	0	8	1	12	1	1	180	20.7	8.94	4	7	1	1	0.0222222	0.0388889	0.00555556	5.68799e-05	9.26552e-05	1.85241e-05	0.00568799	0.00926552	0.00185241
High	Master Protein	Host_DN22897_c0_g1_i1	F-box only protein 4	0	8	2	2	2	2	425	48.9	6.64	1	1	0	1	0.00235294	0.00235294	0	6.02258e-06	5.60603e-06	0	0.000602258	0.000560603	0
High	Master Protein	Host_DN22929_c0_g1_i2	ATP-binding cassette sub-family B member 10, mitochondrial	0	11	3	9	3	3	651	71.5	9.6	2	3	4	1	0.0030722	0.00460829	0.00614439	7.86359e-06	1.09795e-05	2.04875e-05	0.000786359	0.00109795	0.00204875
High	Master Protein	Host_DN22930_c0_g1_i1	Enhancer of rudimentary homolog	0	17	1	6	1	1	99	11.7	5.81	2	2	2	1	0.020202	0.020202	0.020202	5.1709e-05	4.81326e-05	6.73603e-05	0.0051709	0.00481326	0.00673603
High	Master Protein	Host_DN22934_c0_g1_i1	Zinc finger protein-like 1	0	11	2	5	0	2	352	39.7	8.48	2	3	0	1	0.00568182	0.00852273	0	1.45432e-05	2.03059e-05	0	0.00145432	0.00203059	0
High	Master Protein Candidate	Host_DN22934_c0_g1_i3	Zinc finger protein-like 1	0	14	2	5	0	2	266	29.5	7.85	2	3	0	1	0.0075188	0.0112782	0	1.92451e-05	2.6871e-05	0	0.00192451	0.0026871	0
High	Master Protein	Host_DN22935_c0_g1_i2	Uncharacterized protein AF_1281	0	56	6	56	6	6	180	20.5	7.01	14	20	22	1	0.0777778	0.111111	0.122222	0.00019908	0.000264729	0.00040753	0.019908	0.0264729	0.040753
High	Master Protein	Host_DN2294_c0_g1_i1	Carbonic anhydrase 2	0	21	2	3	2	2	311	34.9	6.58	2	0	1	1	0.00643087	0	0.00321543	1.64604e-05	0	1.07213e-05	0.00164604	0	0.00107213
High	Master Protein	Host_DN22943_c1_g1_i2	Vacuolar protein sorting-associated protein 4B	0	34	11	80	11	11	446	49.1	6.9	31	29	20	1	0.0695067	0.0650224	0.044843	0.000177909	0.00015492	0.000149522	0.0177909	0.015492	0.0149522
High	Master Protein	Host_DN22951_c0_g1_i1	Dolichol-phosphate mannosyltransferase subunit 1	0	16	3	5	3	3	241	27.4	9.03	1	3	1	1	0.00414938	0.0124481	0.00414938	1.06207e-05	2.96584e-05	1.38354e-05	0.00106207	0.00296584	0.00138354
High	Master Protein	Host_DN22953_c0_g1_i1	Ribosome production factor 1	0	3	1	3	1	1	320	37.8	9.82	1	2	0	1	0.003125	0.00625	0	7.99874e-06	1.4891e-05	0	0.000799874	0.0014891	0
High	Master Protein	Host_DN22965_c0_g1_i1	Glycogenin-1	0	37	11	62	11	11	373	41.7	5.38	31	19	12	1	0.0831099	0.0509383	0.0321716	0.000212728	0.000121364	0.000107271	0.0212728	0.0121364	0.0107271
High	Master Protein	Host_DN22968_c0_g1_i1	Cytochrome b-245 heavy chain	0	6	2	4	2	2	571	65.5	8.31	1	1	2	1	0.00175131	0.00175131	0.00350263	4.48266e-06	4.17261e-06	1.16789e-05	0.000448266	0.000417261	0.00116789
High	Master Protein	Host_DN22969_c0_g1_i1	Peroxisome assembly factor 2	0	18	12	34	12	12	1129	126	6.29	11	7	16	1	0.00974314	0.00620018	0.0141718	2.49385e-05	1.47723e-05	4.72537e-05	0.00249385	0.00147723	0.00472537
High	Master Protein	Host_DN22975_c0_g1_i1	Nitrile-specifier protein 5	0	17	3	3	3	3	326	36.1	6.07	3	0	0	1	0.00920245	0	0	2.35546e-05	0	0	0.00235546	0	0
Medium	Master Protein	Host_DN22994_c0_g1_i2	E3 ubiquitin-protein ligase HERC2	0.05	4	2	3	2	2	871	98.3	7.53	1	1	1	1	0.00114811	0.00114811	0.00114811	2.93869e-06	2.73543e-06	3.82817e-06	0.000293869	0.000273543	0.000382817
Medium	Master Protein Candidate	Host_DN23006_c0_g1_i1	Host_DN23006_c0_g1_i1	0.021	8	1	1	0	1	164	18.8	5.06	0	0	1	1	0	0	0.00609756	0	0	2.03313e-05	0	0	0.00203313
Medium	Master Protein	Host_DN23006_c0_g1_i2	Host_DN23006_c0_g1_i2	0.021	8	1	1	0	1	169	19.2	5.1	0	0	1	1	0	0	0.00591716	0	0	1.97298e-05	0	0	0.00197298
High	Master Protein	Host_DN23008_c0_g1_i1	Eukaryotic translation initiation factor 4E-binding protein 1	0	22	1	1	1	1	115	12.5	5.44	1	0	0	1	0.00869565	0	0	2.22574e-05	0	0	0.00222574	0	0
High	Master Protein	Host_DN23010_c0_g1_i1	IQ and ubiquitin-like domain-containing protein	0	19	11	35	10	11	917	105.4	5.48	13	14	8	1	0.0141767	0.0152672	0.0087241	3.62866e-05	3.6375e-05	2.90891e-05	0.00362866	0.0036375	0.00290891
High	Master Protein	Host_DN23026_c0_g1_i1	Dynein heavy chain 5, axonemal	0	21	3	5	3	3	358	40.2	6	2	2	1	1	0.00558659	0.00558659	0.0027933	1.42994e-05	1.33104e-05	9.31379e-06	0.00142994	0.00133104	0.000931379
Medium	Master Protein	Host_DN23032_c0_g1_i1	Host_DN23032_c0_g1_i1	0.012	15	2	2	2	2	169	19.5	7.06	1	0	1	1	0.00591716	0	0.00591716	1.51455e-05	0	1.97298e-05	0.00151455	0	0.00197298
High	Master Protein	Host_DN23039_c0_g1_i1	Peroxisomal biogenesis factor 3	0	11	3	6	3	3	366	42.3	7.15	2	4	0	1	0.00546448	0.010929	0	1.39869e-05	2.60389e-05	0	0.00139869	0.00260389	0
High	Master Protein	Host_DN23059_c0_g1_i1	Multidrug resistance-associated protein 5	0	11	4	15	4	4	921	102.2	6.19	6	8	1	1	0.00651466	0.00868621	0.00108578	1.66749e-05	2.06954e-05	3.62034e-06	0.00166749	0.00206954	0.000362034
High	Master Protein	Host_DN23060_c0_g1_i2	Xaa-Pro aminopeptidase 1	0	22	10	48	10	10	618	69	5.68	22	18	8	1	0.0355987	0.0291262	0.012945	9.11184e-05	6.9395e-05	4.31629e-05	0.00911184	0.0069395	0.00431629
High	Master Protein	Host_DN23064_c0_g1_i2	A-kinase anchor protein 14	0	24	3	25	3	3	193	23.2	5.96	12	11	2	1	0.0621762	0.0569948	0.0103627	0.000159146	0.000135794	3.45527e-05	0.0159146	0.0135794	0.00345527
Medium	Master Protein Candidate	Host_DN23071_c0_g1_i2	Cytochrome P450 4A25	0.016	4	1	9	0	1	316	36.5	8.38	4	4	1	1	0.0126582	0.0126582	0.00316456	3.24e-05	3.0159e-05	1.05517e-05	0.00324	0.0030159	0.00105517
Medium	Master Protein	Host_DN23071_c0_g1_i4	Cytochrome P450 4F12	0.016	4	1	9	0	1	366	42.2	6.73	4	4	1	1	0.010929	0.010929	0.00273224	2.79737e-05	2.60389e-05	9.11021e-06	0.00279737	0.00260389	0.000911021
High	Master Protein	Host_DN23072_c0_g1_i1	WD repeat-containing protein 36	0	5	4	9	4	4	926	103.7	6.8	3	4	2	1	0.00323974	0.00431965	0.00215983	8.29243e-06	1.02918e-05	7.20159e-06	0.000829243	0.00102918	0.000720159
High	Master Protein	Host_DN23076_c0_g1_i1	Proliferation-associated protein 2G4	0	59	15	131	15	15	393	43.7	6.86	53	56	22	1	0.13486	0.142494	0.0559796	0.000345187	0.0003395	0.000186655	0.0345187	0.03395	0.0186655
High	Master Protein	Host_DN23077_c0_g1_i1	Probable E3 ubiquitin-protein ligase HERC4	0	16	1	1	1	1	194	22.6	5.78	0	1	0	1	0	0.00515464	0	0	1.22812e-05	0	0	0.00122812	0
High	Master Protein	Host_DN23083_c0_g1_i1	Mid1-interacting protein 1	0	9	1	1	1	1	166	18	4.86	1	0	0	1	0.0060241	0	0	1.54193e-05	0	0	0.00154193	0	0
High	Master Protein	Host_DN23089_c0_g1_i2	Trafficking protein particle complex subunit 4	0	24	4	12	4	4	225	25.6	5.86	4	3	5	1	0.0177778	0.0133333	0.0222222	4.5504e-05	3.17675e-05	7.40963e-05	0.0045504	0.00317675	0.00740963
High	Master Protein	Host_DN23132_c0_g1_i1	Serine/threonine-protein phosphatase 6 regulatory ankyrin repeat subunit A	0	15	6	17	6	6	597	63.7	5.86	9	8	0	1	0.0150754	0.0134003	0	3.85869e-05	3.19271e-05	0	0.00385869	0.00319271	0
High	Master Protein	Host_DN23161_c0_g1_i1	DnaJ homolog subfamily C member 7	0	13	3	20	3	3	505	57.6	6.57	17	3	0	1	0.0336634	0.00594059	0	8.61647e-05	1.41538e-05	0	0.00861647	0.00141538	0
High	Master Protein	Host_DN23162_c0_g1_i1	EF-hand domain-containing protein D2	0	63	13	96	13	13	192	22.6	5.27	40	29	27	1	0.208333	0.151042	0.140625	0.000533249	0.000359866	0.000468891	0.0533249	0.0359866	0.0468891
High	Master Protein	Host_DN23174_c0_g1_i4	ATP-dependent RNA helicase abstrakt	0	17	7	16	7	7	608	68.4	7.68	7	7	2	1	0.0115132	0.0115132	0.00328947	2.9469e-05	2.74308e-05	1.09682e-05	0.0029469	0.00274308	0.00109682
High	Master Protein	Host_DN23175_c0_g1_i1	39S ribosomal protein L20, mitochondrial	0	22	2	4	2	2	156	18.7	10.33	2	1	1	1	0.0128205	0.00641026	0.00641026	3.28154e-05	1.52728e-05	2.13739e-05	0.00328154	0.00152728	0.00213739
High	Master Protein	Host_DN23177_c0_g1_i2	Eukaryotic translation initiation factor 3 subunit J {ECO:0000255|HAMAP-Rule:MF_03009}	0	42	6	19	6	6	232	27.2	4.75	8	5	6	1	0.0344828	0.0215517	0.0258621	8.8262e-05	5.13483e-05	8.62328e-05	0.0088262	0.00513483	0.00862328
High	Master Protein Candidate	Host_DN23181_c0_g1_i3	PCI domain-containing protein 2	0	16	2	13	0	2	197	22.6	7.75	3	5	5	1	0.0152284	0.0253807	0.0253807	3.89786e-05	6.04711e-05	8.46278e-05	0.00389786	0.00604711	0.00846278
High	Master Protein	Host_DN23181_c0_g1_i4	PCI domain-containing protein 2	0	8	2	13	0	2	397	45.9	8.9	3	5	5	1	0.00755668	0.0125945	0.0125945	1.9342e-05	3.00071e-05	4.19942e-05	0.0019342	0.00300071	0.00419942
High	Master Protein	Host_DN23186_c0_g1_i1	Ragulator complex protein LAMTOR2	0	15	2	4	2	2	135	14.3	7.75	2	0	2	1	0.0148148	0	0.0148148	3.792e-05	0	4.93976e-05	0.003792	0	0.00493976
High	Master Protein	Host_DN23189_c0_g1_i1	Aromatic-amino-acid aminotransferase 1	0	12	3	8	3	3	430	48.6	5.55	4	2	2	1	0.00930233	0.00465116	0.00465116	2.38102e-05	1.10817e-05	1.55085e-05	0.00238102	0.00110817	0.00155085
High	Master Protein	Host_DN23199_c0_g1_i1	Survival of motor neuron-related-splicing factor 30	0	13	2	23	2	2	233	26.6	7.81	8	10	5	1	0.0343348	0.0429185	0.0214592	8.78832e-05	0.000102256	7.15523e-05	0.00878832	0.0102256	0.00715523
High	Master Protein	Host_DN23204_c0_g1_i2	Ciliary-associated calcium-binding coiled-coil protein 1 {ECO:0000312|MGI:MGI:1920537}	0	6	1	8	1	1	306	34.2	4.82	4	3	1	1	0.0130719	0.00980392	0.00326797	3.34588e-05	2.33585e-05	1.08965e-05	0.00334588	0.00233585	0.00108965
High	Master Protein	Host_DN23206_c0_g1_i1	L-xylulose reductase	0	12	1	3	0	1	246	26.5	7.02	2	1	0	1	0.00813008	0.00406504	0	2.08097e-05	9.68521e-06	0	0.00208097	0.000968521	0
High	Master Protein Candidate	Host_DN23206_c0_g1_i2	L-xylulose reductase	0	22	1	3	0	1	130	14.6	7.43	2	1	0	1	0.0153846	0.00769231	0	3.93784e-05	1.83274e-05	0	0.00393784	0.00183274	0
Medium	Master Protein	Host_DN23251_c0_g3_i1	Host_DN23251_c0_g3_i1	0.026	3	1	4	1	1	328	38.5	8.84	2	1	1	1	0.00609756	0.00304878	0.00304878	1.56073e-05	7.26391e-06	1.01657e-05	0.00156073	0.000726391	0.00101657
High	Master Protein	Host_DN23290_c0_g1_i1	Host_DN23290_c0_g1_i1	0	30	2	19	2	2	158	18	7.23	6	5	8	1	0.0379747	0.0316456	0.0506329	9.71999e-05	7.53975e-05	0.000168827	0.00971999	0.00753975	0.0168827
High	Master Protein	Host_DN23310_c0_g1_i1	Calmodulin	0	47	3	4	3	3	150	16.8	4.22	3	0	1	1	0.02	0	0.00666667	5.11919e-05	0	2.22289e-05	0.00511919	0	0.00222289
High	Master Protein	Host_DN23310_c0_g2_i1	Calmodulin-B	0	21	2	36	1	1	150	16.9	4.39	12	9	15	1	0.08	0.06	0.1	0.000204768	0.000142954	0.000333434	0.0204768	0.0142954	0.0333434
High	Master Protein	Host_DN23346_c0_g1_i1	Polyamine oxidase 3 {ECO:0000303|PubMed:21796433}	0	9	4	9	4	4	515	57.3	8.72	1	4	4	1	0.00194175	0.00776699	0.00776699	4.97009e-06	1.85053e-05	2.58978e-05	0.000497009	0.00185053	0.00258978
Medium	Master Protein	Host_DN2338_c0_g1_i1	Protein arginine N-methyltransferase 9	0.012	5	2	18	2	2	777	87.8	5.14	7	7	4	1	0.00900901	0.00900901	0.00514801	2.30594e-05	2.14645e-05	1.71652e-05	0.00230594	0.00214645	0.00171652
High	Master Protein	Host_DN23435_c0_g1_i1	Tetratricopeptide repeat protein 27	0	8	3	5	3	3	838	96.6	5.68	2	1	2	1	0.00238663	0.00119332	0.00238663	6.10882e-06	2.84315e-06	7.95784e-06	0.000610882	0.000284315	0.000795784
High	Master Protein	Host_DN23441_c0_g1_i1	Cleavage stimulation factor subunit 2	0	10	2	5	2	2	417	44.9	7.15	3	1	1	1	0.00719424	0.00239808	0.00239808	1.84144e-05	5.71358e-06	7.99601e-06	0.00184144	0.000571358	0.000799601
High	Master Protein	Host_DN23474_c0_g1_i1	Sulfide:quinone oxidoreductase, mitochondrial {ECO:0000305}	0	38	2	16	1	1	119	12.8	9.03	5	9	2	1	0.0420168	0.0756303	0.0168067	0.000107546	0.000180194	5.60393e-05	0.0107546	0.0180194	0.00560393
High	Master Protein	Host_DN23496_c0_g2_i2	Ankyrin-3	0	49	5	48	5	5	212	23.5	5.2	11	14	23	1	0.0518868	0.0660377	0.108491	0.000132809	0.000157339	0.000361744	0.0132809	0.0157339	0.0361744
High	Master Protein	Host_DN23517_c0_g1_i2	Host_DN23517_c0_g1_i2	0.006	10	1	1	1	1	211	24.7	7.44	1	0	0	1	0.00473934	0	0	1.21308e-05	0	0	0.00121308	0	0
High	Master Protein	Host_DN23527_c0_g1_i2	Oxygen sensor histidine kinase NreB	0	3	2	19	2	2	570	65.6	9.01	2	15	2	1	0.00350877	0.0263158	0.00350877	8.98104e-06	6.2699e-05	1.16994e-05	0.000898104	0.0062699	0.00116994
High	Master Protein	Host_DN2355_c0_g1_i1	Interferon-inducible GTPase 5	0	13	4	5	4	4	399	45.4	6.48	1	2	2	1	0.00250627	0.00501253	0.00501253	6.41503e-06	1.19427e-05	1.67135e-05	0.000641503	0.00119427	0.00167135
High	Master Protein	Host_DN2357_c0_g1_i1	Host_DN2357_c0_g1_i1	0	17	2	3	2	2	135	14.8	8.82	1	1	1	1	0.00740741	0.00740741	0.00740741	1.896e-05	1.76486e-05	2.46988e-05	0.001896	0.00176486	0.00246988
High	None	Host_DN23578_c0_g1_i1	Host_DN23578_c0_g1_i1	0	7	1	2	0	1	129	15.4	5.57	1	1	0	1	0.00775194	0.00775194	0	1.98418e-05	1.84695e-05	0	0.00198418	0.00184695	0
High	Master Protein	Host_DN23581_c0_g1_i1	Ubiquinol-cytochrome c reductase iron-sulfur subunit	0	29	2	5	2	2	105	11.5	9.63	3	2	0	1	0.0285714	0.0190476	0	7.31314e-05	4.53821e-05	0	0.00731314	0.00453821	0
High	Master Protein	Host_DN23697_c0_g1_i1	SH2B adapter protein 2	0	5	2	12	2	2	310	34.9	7.34	4	4	4	1	0.0129032	0.0129032	0.0129032	3.30271e-05	3.07427e-05	4.30237e-05	0.00330271	0.00307427	0.00430237
High	Master Protein	Host_DN23777_c0_g1_i2	Translation initiation factor IF-2, mitochondrial	0.001	2	1	1	1	1	707	79.4	7.69	0	0	1	1	0	0	0.00141443	0	0	4.71617e-06	0	0	0.000471617
High	Master Protein	Host_DN23779_c0_g1_i3	Multidrug resistance protein MdtF	0	10	2	4	2	2	333	37	5.36	0	4	0	1	0	0.012012	0	0	2.86194e-05	0	0	0.00286194	0
High	Master Protein	Host_DN23785_c0_g1_i1	Dynein regulatory complex subunit 5 {ECO:0000303|PubMed:28630322}	0	18	6	11	6	6	527	58.7	6.48	5	5	1	1	0.00948767	0.00948767	0.00189753	2.42846e-05	2.2605e-05	6.32701e-06	0.00242846	0.0022605	0.000632701
High	Master Protein	Host_DN23793_c0_g1_i1	2-hydroxy-6-oxononadienedioate/2-hydroxy-6-oxononatrienedioate hydrolase {ECO:0000255|HAMAP-Rule:MF_01654}	0	14	3	13	3	3	372	42.3	6.99	6	5	2	1	0.016129	0.0134409	0.00537634	4.12838e-05	3.20237e-05	1.79265e-05	0.00412838	0.00320237	0.00179265
High	Master Protein	Host_DN23797_c0_g1_i1	Cleavage and polyadenylation specificity factor subunit 3	0	12	5	6	5	5	688	77.7	5.74	2	4	0	1	0.00290698	0.00581395	0	7.44069e-06	1.38521e-05	0	0.000744069	0.00138521	0
High	Master Protein	Host_DN2381_c0_g1_i1	Host_DN2381_c0_g1_i1	0	8	2	4	2	2	347	39.7	5.82	2	1	1	1	0.00576369	0.00288184	0.00288184	1.47527e-05	6.86617e-06	9.60904e-06	0.00147527	0.000686617	0.000960904
High	Master Protein Candidate	Host_DN23817_c0_g1_i2	BTB and MATH domain-containing protein 38	0	4	1	1	0	1	269	30.8	6.44	1	0	0	1	0.00371747	0	0	9.51523e-06	0	0	0.000951523	0	0
High	Master Protein	Host_DN23817_c0_g1_i3	BTB and MATH domain-containing protein 38	0	4	1	1	0	1	311	35.3	6.2	1	0	0	1	0.00321543	0	0	8.23022e-06	0	0	0.000823022	0	0
High	Master Protein	Host_DN23841_c0_g1_i1	Exosome RNA helicase MTR4 {ECO:0000305}	0	18	16	51	16	16	1037	117.8	6	16	21	14	1	0.0154291	0.0202507	0.0135005	3.94923e-05	4.82486e-05	4.50151e-05	0.00394923	0.00482486	0.00450151
Medium	Master Protein	Host_DN23857_c0_g1_i1	Protein unc-80 homolog	0.018	2	1	1	1	1	380	42.2	9.79	1	0	0	1	0.00263158	0	0	6.73578e-06	0	0	0.000673578	0	0
High	Master Protein	Host_DN23860_c0_g1_i1	Myosin-2 essential light chain	0	73	9	156	9	9	146	16.5	4.44	54	45	57	1	0.369863	0.308219	0.390411	0.0009467	0.000734351	0.00130176	0.09467	0.0734351	0.130176
High	Master Protein	Host_DN23865_c0_g1_i1	Zonadhesin	0	50	57	354	57	57	1696	186.4	5	118	180	56	1	0.0695755	0.106132	0.0330189	0.000178085	0.000252866	0.000110096	0.0178085	0.0252866	0.0110096
High	Master Protein	Host_DN23872_c0_g1_i1	DPY30 domain-containing protein 1	0	44	6	30	6	6	168	19.8	4.56	15	11	4	1	0.0892857	0.0654762	0.0238095	0.000228535	0.000156001	7.93889e-05	0.0228535	0.0156001	0.00793889
High	Master Protein	Host_DN23881_c0_g1_i1	Dual specificity tyrosine-phosphorylation-regulated kinase 1A	0	2	1	2	1	1	672	75.5	8.65	2	0	0	1	0.00297619	0	0	7.61785e-06	0	0	0.000761785	0	0
High	Master Protein	Host_DN23886_c0_g1_i1	ATP-dependent RNA helicase DDX42	0	6	2	5	2	2	731	81.4	6.18	3	2	0	1	0.00410397	0.00273598	0	1.05045e-05	6.51864e-06	0	0.00105045	0.000651864	0
High	Master Protein	Host_DN23892_c0_g1_i1	Alpha-L-fucosidase	0	8	2	4	2	2	458	53.5	6.7	0	2	2	1	0	0.00436681	0.00436681	0	1.04042e-05	1.45604e-05	0	0.00104042	0.00145604
High	Master Protein	Host_DN23893_c0_g1_i2	Sulfhydryl oxidase 1	0.005	3	2	2	2	2	481	55.6	8.97	1	0	1	1	0.002079	0	0.002079	5.32141e-06	0	6.93209e-06	0.000532141	0	0.000693209
High	Master Protein	Host_DN23905_c0_g1_i1	Host_DN23905_c0_g1_i1	0	36	8	23	8	8	337	39.1	8.51	11	7	5	1	0.0326409	0.0207715	0.0148368	8.35477e-05	4.94894e-05	4.94709e-05	0.00835477	0.00494894	0.00494709
High	Master Protein	Host_DN23907_c0_g1_i1	39S ribosomal protein L47, mitochondrial	0	27	6	25	6	6	267	32.5	9.35	9	8	8	1	0.0337079	0.0299625	0.0299625	8.62786e-05	7.13876e-05	9.99052e-05	0.00862786	0.00713876	0.00999052
High	Master Protein	Host_DN23915_c0_g1_i1	Anaphase-promoting complex subunit 1	0	2	2	10	2	2	1077	120.4	8.07	3	7	0	1	0.00278552	0.00649954	0	7.1298e-06	1.54855e-05	0	0.00071298	0.00154855	0
High	Master Protein	Host_DN23924_c0_g1_i1	Transmembrane emp24 domain-containing protein eca {ECO:0000250|UniProtKB:Q8SXY6}	0	29	4	10	4	4	221	25.8	6.16	3	6	1	1	0.0135747	0.0271493	0.00452489	3.47457e-05	6.46849e-05	1.50875e-05	0.00347457	0.00646849	0.00150875
High	Master Protein	Host_DN23931_c0_g1_i1	Kinesin-like protein KIF3B	0	8	5	15	3	3	751	86	7.64	5	6	4	1	0.00665779	0.00798935	0.00532623	1.70413e-05	1.90351e-05	1.77594e-05	0.00170413	0.00190351	0.00177594
High	Master Protein	Host_DN23938_c0_g1_i1	Protein adenylyltransferase SelO, mitochondrial {ECO:0000305}	0	20	8	39	8	8	723	82	7.36	15	14	10	1	0.0207469	0.0193638	0.0138313	5.31037e-05	4.61354e-05	4.61181e-05	0.00531037	0.00461354	0.00461181
High	Master Protein	Host_DN23939_c0_g1_i2	Golgi SNAP receptor complex member 1	0	35	4	27	4	4	225	26	7.69	14	12	1	1	0.0622222	0.0533333	0.00444444	0.000159264	0.00012707	1.48193e-05	0.0159264	0.012707	0.00148193
High	Master Protein	Host_DN23941_c0_g1_i2	Fibrocystin-L	0	5	3	6	3	3	1473	161.5	5.6	3	0	3	1	0.00203666	0	0.00203666	5.21303e-06	0	6.79091e-06	0.000521303	0	0.000679091
High	Master Protein	Host_DN23948_c0_g1_i1	Coiled-coil domain-containing protein 96	0	6	2	7	2	2	509	59.1	4.78	3	2	2	1	0.00589391	0.00392927	0.00392927	1.5086e-05	9.36174e-06	1.31015e-05	0.0015086	0.000936174	0.00131015
High	Master Protein	Host_DN2395_c0_g1_i1	Developmentally-regulated GTP-binding protein 2	0	19	6	19	6	6	364	40.9	8.79	8	10	1	1	0.021978	0.0274725	0.00274725	5.62549e-05	6.5455e-05	9.16026e-06	0.00562549	0.0065455	0.000916026
High	Master Protein	Host_DN23950_c0_g1_i1	14-3-3-like protein 1	0	52	14	147	11	11	248	28.8	4.89	46	59	42	1	0.185484	0.237903	0.169355	0.000474764	0.000566819	0.000564686	0.0474764	0.0566819	0.0564686
Medium	Master Protein	Host_DN24004_c0_g1_i1	Autophagy protein 5	0.018	4	1	2	1	1	272	32.1	5.24	2	0	0	1	0.00735294	0	0	1.88206e-05	0	0	0.00188206	0	0
High	Master Protein	Host_DN24029_c0_g3_i2	DnaJ homolog subfamily C member 13	0.001	22	2	4	2	2	164	19.1	7.39	3	1	0	1	0.0182927	0.00609756	0	4.68219e-05	1.45278e-05	0	0.00468219	0.00145278	0
High	Master Protein	Host_DN24079_c0_g1_i1	Telomerase protein component 1	0	15	8	37	8	8	964	108	9.51	9	14	14	1	0.0093361	0.0145228	0.0145228	2.38967e-05	3.46015e-05	4.8424e-05	0.00238967	0.00346015	0.0048424
High	Master Protein	Host_DN24081_c0_g1_i1	T-complex protein 1 subunit beta	0	57	23	407	23	23	532	58	5.66	164	128	115	1	0.308271	0.240602	0.216165	0.000789049	0.000573248	0.000720768	0.0789049	0.0573248	0.0720768
High	Master Protein	Host_DN2409_c0_g1_i1	NADH dehydrogenase [ubiquinone] 1 alpha subcomplex subunit 8	0	42	6	43	6	6	183	21.6	7.25	13	14	16	1	0.0710383	0.0765027	0.0874317	0.000181829	0.000182272	0.000291527	0.0181829	0.0182272	0.0291527
High	Master Protein Candidate	Host_DN24096_c0_g1_i1	Ubiquinone biosynthesis protein COQ4 homolog 1, mitochondrial	0.005	3	1	1	0	1	232	27.2	6.42	1	0	0	1	0.00431034	0	0	1.10327e-05	0	0	0.00110327	0	0
High	Master Protein	Host_DN24096_c0_g1_i2	Ubiquinone biosynthesis protein COQ4 homolog, mitochondrial {ECO:0000255|HAMAP-Rule:MF_03111}	0.005	2	1	1	0	1	288	33.5	6.95	1	0	0	1	0.00347222	0	0	8.88749e-06	0	0	0.000888749	0	0
High	Master Protein	Host_DN24098_c0_g1_i1	RING finger protein 121	0	13	2	2	2	2	316	36.7	8.76	0	2	0	1	0	0.00632911	0	0	1.50795e-05	0	0	0.00150795	0
High	Master Protein	Host_DN24111_c0_g1_i1	Leucine-rich repeat and death domain-containing protein 1	0	14	6	11	6	6	775	86.3	6.96	7	3	1	1	0.00903226	0.00387097	0.00129032	2.31189e-05	9.22282e-06	4.30237e-06	0.00231189	0.000922282	0.000430237
High	Master Protein	Host_DN24119_c0_g1_i3	Endophilin-B1	0	50	16	175	16	16	361	40.5	6.38	70	76	29	1	0.193906	0.210526	0.0803324	0.000496321	0.000501592	0.000267855	0.0496321	0.0501592	0.0267855
High	Master Protein Candidate	Host_DN24175_c0_g1_i1	Host_DN24175_c0_g1_i1	0	19	2	3	0	2	144	15.2	4.5	0	1	2	1	0	0.00694444	0.0138889	0	1.65456e-05	4.63102e-05	0	0.00165456	0.00463102
High	Master Protein	Host_DN24175_c0_g1_i2	Host_DN24175_c0_g1_i2	0	16	2	3	0	2	177	19.2	4.53	0	1	2	1	0	0.00564972	0.0112994	0	1.34608e-05	3.76761e-05	0	0.00134608	0.00376761
High	Master Protein Candidate	Host_DN24175_c0_g1_i3	Host_DN24175_c0_g1_i3	0	23	2	3	0	2	120	12.8	4.32	0	1	2	1	0	0.00833333	0.0166667	0	1.98547e-05	5.55723e-05	0	0.00198547	0.00555723
High	Master Protein	Host_DN24204_c0_g1_i1	Protein pitchfork	0	43	4	9	4	4	196	22.9	9.45	5	3	1	1	0.0255102	0.0153061	0.00510204	6.52959e-05	3.64678e-05	1.70119e-05	0.00652959	0.00364678	0.00170119
High	Master Protein	Host_DN24232_c0_g1_i2	Arpin	0	7	2	2	2	2	239	27	6.42	1	1	0	1	0.0041841	0.0041841	0	1.07096e-05	9.96888e-06	0	0.00107096	0.000996888	0
High	Master Protein	Host_DN24247_c0_g1_i1	Host_DN24247_c0_g1_i1	0	9	2	17	2	2	107	12.3	8.63	6	6	5	1	0.0560748	0.0560748	0.046729	0.000143529	0.000133602	0.00015581	0.0143529	0.0133602	0.015581
High	Master Protein	Host_DN24310_c0_g1_i1	Wolframin	0	22	2	18	2	2	176	19.7	4.41	4	9	5	1	0.0227273	0.0511364	0.0284091	5.81727e-05	0.000121836	9.47254e-05	0.00581727	0.0121836	0.00947254
High	Master Protein	Host_DN2433_c0_g1_i1	Rho GDP-dissociation inhibitor 1 {ECO:0000250|UniProtKB:P19803}	0	54	11	182	11	11	201	22.7	5.21	72	75	35	1	0.358209	0.373134	0.174129	0.000916871	0.000889016	0.000580606	0.0916871	0.0889016	0.0580606
High	Master Protein	Host_DN24338_c0_g1_i1	Calmodulin	0	38	5	10	5	5	149	16.8	4.17	6	1	3	1	0.0402685	0.00671141	0.0201342	0.000103071	1.59903e-05	6.71343e-05	0.0103071	0.00159903	0.00671343
High	Master Protein	Host_DN24345_c0_g1_i1	Phosphate carrier protein, mitochondrial	0	46	15	119	15	15	372	41.3	8.84	36	65	18	1	0.0967742	0.174731	0.0483871	0.000247703	0.000416308	0.000161339	0.0247703	0.0416308	0.0161339
High	Master Protein	Host_DN24359_c0_g1_i1	Host_DN24359_c0_g1_i1	0	31	6	25	6	6	365	39.4	5.11	16	5	4	1	0.0438356	0.0136986	0.0109589	0.000112202	3.26378e-05	3.65407e-05	0.0112202	0.00326378	0.00365407
High	Master Protein	Host_DN24364_c0_g1_i1	Histone-lysine N-methyltransferase SUV39H2	0	4	1	3	1	1	590	67.2	5.27	2	1	0	1	0.00338983	0.00169492	0	8.6766e-06	4.03824e-06	0	0.00086766	0.000403824	0
High	Master Protein	Host_DN24379_c0_g2_i1	Glutamate receptor 2	0	22	8	38	8	8	484	55	7.24	12	14	12	1	0.0247934	0.0289256	0.0247934	6.34611e-05	6.89171e-05	8.26695e-05	0.00634611	0.00689171	0.00826695
High	Master Protein	Host_DN24382_c1_g1_i1	5-formyltetrahydrofolate cyclo-ligase	0	18	1	2	1	1	196	22.5	8.48	1	0	1	1	0.00510204	0	0.00510204	1.30592e-05	0	1.70119e-05	0.00130592	0	0.00170119
High	Master Protein	Host_DN24397_c0_g1_i1	Host_DN24397_c0_g1_i1	0	10	2	6	2	2	343	38.1	7.31	1	2	3	1	0.00291545	0.0058309	0.00874636	7.46238e-06	1.38925e-05	2.91633e-05	0.000746238	0.00138925	0.00291633
Medium	Master Protein	Host_DN24411_c0_g1_i2	Cytochrome c oxidase assembly factor 1 homolog	0.019	4	1	1	1	1	147	17	6.32	0	1	0	1	0	0.00680272	0	0	1.62079e-05	0	0	0.00162079	0
High	Master Protein	Host_DN24412_c0_g1_i1	Ubiquinone biosynthesis monooxygenase COQ6, mitochondrial {ECO:0000255|HAMAP-Rule:MF_03193}	0	23	6	11	6	6	483	52.7	7.37	7	4	0	1	0.0144928	0.00828157	0	3.70956e-05	1.97314e-05	0	0.00370956	0.00197314	0
Medium	Master Protein	Host_DN24426_c0_g1_i1	Calmodulin	0.018	15	1	1	1	1	151	16.9	4.46	0	0	1	1	0	0	0.00662252	0	0	2.20817e-05	0	0	0.00220817
High	Master Protein	Host_DN24427_c0_g1_i1	Host_DN24427_c0_g1_i1	0	16	2	2	1	2	143	16.5	10.23	2	0	0	1	0.013986	0	0	3.57986e-05	0	0	0.00357986	0	0
High	None	Host_DN24427_c0_g1_i2	Host_DN24427_c0_g1_i2	0.003	7	1	1	0	1	141	16.6	10.43	1	0	0	1	0.0070922	0	0	1.81532e-05	0	0	0.00181532	0	0
High	Master Protein	Host_DN24429_c0_g1_i2	Nucleolar complex protein 4 homolog B	0.004	7	2	3	2	2	444	51.1	6.62	2	0	1	1	0.0045045	0	0.00225225	1.15297e-05	0	7.50977e-06	0.00115297	0	0.000750977
High	Master Protein	Host_DN2443_c0_g1_i1	Autoinducer 2-binding protein LsrB	0	15	1	1	1	1	106	11.3	4.88	0	1	0	1	0	0.00943396	0	0	2.2477e-05	0	0	0.0022477	0
High	Master Protein	Host_DN24437_c0_g1_i1	Pterin-4-alpha-carbinolamine dehydratase 2	0	75	9	69	9	9	129	14.8	9.1	39	22	8	1	0.302326	0.170543	0.0620155	0.000773832	0.000406328	0.000206781	0.0773832	0.0406328	0.0206781
High	Master Protein	Host_DN24457_c0_g1_i1	Endothelial differentiation-related factor 1 homolog	0	25	4	18	4	4	144	16.2	9.79	4	8	6	1	0.0277778	0.0555556	0.0416667	7.10999e-05	0.000132365	0.000138931	0.00710999	0.0132365	0.0138931
High	Master Protein	Host_DN24481_c0_g1_i2	39S ribosomal protein L22, mitochondrial	0	11	2	7	2	2	253	29.4	10.23	2	3	2	1	0.00790514	0.0118577	0.00790514	2.0234e-05	2.82517e-05	2.63584e-05	0.0020234	0.00282517	0.00263584
High	Master Protein	Host_DN24486_c0_g1_i2	Guanine nucleotide-binding protein G(q) subunit alpha	0	55	11	105	10	11	324	38.2	6.35	39	23	43	1	0.12037	0.0709877	0.132716	0.0003081	0.000169132	0.00044252	0.03081	0.0169132	0.044252
Medium	Master Protein	Host_DN24488_c0_g1_i2	Host_DN24488_c0_g1_i2	0.031	6	1	3	1	1	232	26	8.65	1	1	1	1	0.00431034	0.00431034	0.00431034	1.10327e-05	1.02697e-05	1.43721e-05	0.00110327	0.00102697	0.00143721
High	Master Protein	Host_DN2450_c0_g1_i1	Prolow-density lipoprotein receptor-related protein 1	0	29	4	9	1	4	244	27.2	4.31	1	3	5	1	0.00409836	0.0122951	0.0204918	1.04902e-05	2.92938e-05	6.83266e-05	0.00104902	0.00292938	0.00683266
High	None	Host_DN2450_c0_g1_i2	Prolow-density lipoprotein receptor-related protein 1	0.001	27	3	8	0	3	200	22.2	4.21	1	3	4	1	0.005	0.015	0.02	1.2798e-05	3.57384e-05	6.66867e-05	0.0012798	0.00357384	0.00666867
High	Master Protein	Host_DN24509_c0_g1_i1	Host_DN24509_c0_g1_i1	0	55	3	7	3	3	103	11.7	5.83	3	4	0	1	0.0291262	0.038835	0	7.45514e-05	9.25267e-05	0	0.00745514	0.00925267	0
High	Master Protein	Host_DN24514_c0_g1_i1	Carboxypeptidase B	0	14	4	10	4	4	441	49.8	6.44	0	2	8	1	0	0.00453515	0.0181406	0	1.08053e-05	6.04868e-05	0	0.00108053	0.00604868
High	Master Protein	Host_DN24525_c0_g1_i1	Sorting nexin-4	0	7	2	6	2	2	432	50.5	6.61	3	3	0	1	0.00694444	0.00694444	0	1.7775e-05	1.65456e-05	0	0.0017775	0.00165456	0
High	Master Protein	Host_DN24531_c0_g1_i1	Peroxisomal membrane protein 11B	0	8	1	2	1	1	179	20	9.33	1	0	1	1	0.00558659	0	0.00558659	1.42994e-05	0	1.86276e-05	0.00142994	0	0.00186276
High	Master Protein	Host_DN24536_c0_g1_i1	Host_DN24536_c0_g1_i1	0	47	18	96	18	18	377	41.1	5.63	35	32	29	1	0.0928382	0.0848806	0.0769231	0.000237628	0.000202233	0.000256487	0.0237628	0.0202233	0.0256487
High	Master Protein	Host_DN24540_c0_g1_i1	Dynein beta chain, ciliary	0	30	4	10	4	4	142	16.5	6.87	5	4	1	1	0.0352113	0.028169	0.00704225	9.01267e-05	6.71144e-05	2.34812e-05	0.00901267	0.00671144	0.00234812
High	Master Protein	Host_DN24540_c0_g2_i1	Dynein beta chain, ciliary	0	38	6	54	6	6	245	29	4.83	20	16	18	1	0.0816327	0.0653061	0.0734694	0.000208947	0.000155596	0.000244972	0.0208947	0.0155596	0.0244972
High	Master Protein	Host_DN24560_c0_g1_i1	Peptidyl-prolyl cis-trans isomerase H	0	13	2	3	2	2	183	19.9	7.64	2	1	0	1	0.010929	0.00546448	0	2.79737e-05	1.30195e-05	0	0.00279737	0.00130195	0
Medium	Master Protein	Host_DN24565_c0_g1_i2	Innexin-3	0.044	4	1	1	1	1	413	48	8.48	1	0	0	1	0.00242131	0	0	6.19757e-06	0	0	0.000619757	0	0
High	Master Protein	Host_DN24586_c0_g1_i1	RNA exonuclease 5	0	6	2	5	2	2	766	87.1	7.49	2	3	0	1	0.00261097	0.00391645	0	6.68302e-06	9.33118e-06	0	0.000668302	0.000933118	0
High	Master Protein	Host_DN24589_c0_g1_i1	MOB kinase activator 3B	0	4	1	10	1	1	220	25.8	8.47	8	2	0	1	0.0363636	0.00909091	0	9.30763e-05	2.16597e-05	0	0.00930763	0.00216597	0
High	Master Protein	Host_DN24596_c0_g1_i1	Stabilizer of axonemal microtubules 2	0	47	14	30	14	14	449	51.5	9.04	16	9	5	1	0.0356347	0.0200445	0.0111359	9.12106e-05	4.77574e-05	3.71307e-05	0.00912106	0.00477574	0.00371307
High	Master Protein	Host_DN24720_c0_g1_i1	Myosin essential light chain, striated adductor muscle	0	41	6	20	6	6	157	17.9	4.51	8	6	6	1	0.0509554	0.0382166	0.0382166	0.000130425	9.10533e-05	0.000127427	0.0130425	0.00910533	0.0127427
High	Master Protein	Host_DN24732_c0_g1_i1	Transcriptional repressor protein YY1	0	10	2	2	0	2	389	43.4	5.91	0	2	0	1	0	0.00514139	0	0	1.22497e-05	0	0	0.00122497	0
High	Master Protein Candidate	Host_DN24732_c0_g1_i2	Transcriptional repressor protein YY1	0	22	2	2	0	2	176	20	9.17	0	2	0	1	0	0.0113636	0	0	2.70746e-05	0	0	0.00270746	0
High	Master Protein	Host_DN24799_c0_g1_i1	UPF0047 protein YjbQ	0	21	2	2	2	2	171	19.3	9.45	0	0	2	1	0	0	0.0116959	0	0	3.89981e-05	0	0	0.00389981
Medium	Master Protein	Host_DN24804_c0_g1_i1	Mediator of RNA polymerase II transcription subunit 16	0.015	2	1	1	1	1	834	93.6	7.25	0	0	1	1	0	0	0.00119904	0	0	3.998e-06	0	0	0.0003998
High	Master Protein	Host_DN24814_c1_g1_i1	Coiled-coil domain-containing protein 86	0	7	1	1	1	1	150	18.3	10.7	0	0	1	1	0	0	0.00666667	0	0	2.22289e-05	0	0	0.00222289
Medium	Master Protein	Host_DN24815_c0_g1_i1	Calcium load-activated calcium channel {ECO:0000250|UniProtKB:Q9UM00}	0.018	7	1	1	1	1	194	22	9.76	1	0	0	1	0.00515464	0	0	1.31938e-05	0	0	0.00131938	0	0
High	Master Protein	Host_DN24821_c0_g1_i1	Vesicle-associated membrane protein 7	0	15	2	3	2	2	241	26.8	6.77	2	1	0	1	0.00829876	0.00414938	0	2.12415e-05	9.88615e-06	0	0.00212415	0.000988615	0
High	Master Protein	Host_DN24826_c0_g1_i1	Pseudouridylate synthase 7 homolog {ECO:0000305}	0	21	7	22	7	7	634	72.4	6.86	3	16	3	1	0.00473186	0.0252366	0.00473186	1.21117e-05	6.01277e-05	1.57776e-05	0.00121117	0.00601277	0.00157776
High	Master Protein	Host_DN24827_c0_g1_i3	Sulfotransferase 4A1	0	15	6	13	6	6	412	48.3	9.32	5	6	2	1	0.0121359	0.0145631	0.00485437	3.10631e-05	3.46975e-05	1.61861e-05	0.00310631	0.00346975	0.00161861
High	Master Protein	Host_DN24828_c0_g1_i2	Protein Flattop homolog {ECO:0000305}	0	38	6	46	6	6	239	26	9.8	22	13	11	1	0.0920502	0.0543933	0.0460251	0.000235611	0.000129595	0.000153463	0.0235611	0.0129595	0.0153463
High	Master Protein	Host_DN24829_c0_g3_i1	Big defensin {ECO:0000250|UniProtKB:P80957}	0	26	2	9	2	2	117	13.7	7.9	2	1	6	1	0.017094	0.00854701	0.0512821	4.37538e-05	2.03638e-05	0.000170992	0.00437538	0.00203638	0.0170992
High	Master Protein	Host_DN24833_c0_g1_i1	40S ribosomal protein SA {ECO:0000255|HAMAP-Rule:MF_03015}	0	44	12	104	12	12	311	33.8	4.83	36	44	24	1	0.115756	0.141479	0.0771704	0.000296288	0.000337083	0.000257312	0.0296288	0.0337083	0.0257312
High	Master Protein	Host_DN24867_c0_g1_i2	Ankyrin repeat domain-containing protein 63 {ECO:0000312|HGNC:HGNC:40027}	0.001	4	1	2	1	1	375	42.3	9.42	1	1	0	1	0.00266667	0.00266667	0	6.82559e-06	6.3535e-06	0	0.000682559	0.00063535	0
High	Master Protein	Host_DN24869_c0_g1_i1	Carbonic anhydrase 7	0	11	2	14	2	2	283	32	8.03	4	3	7	1	0.0141343	0.0106007	0.024735	3.61781e-05	2.52568e-05	8.24747e-05	0.00361781	0.00252568	0.00824747
High	Master Protein	Host_DN2488_c0_g1_i1	Heat shock protein HSP 90-alpha 1	0	64	47	1484	44	44	721	82.8	5	472	611	401	1	0.654646	0.847434	0.556172	0.00167563	0.00201906	0.00185446	0.167563	0.201906	0.185446
High	None	Host_DN24892_c2_g1_i2	Soma ferritin	0	11	1	4	0	1	101	12	9.48	2	2	0	1	0.019802	0.019802	0	5.06851e-05	4.71794e-05	0	0.00506851	0.00471794	0
High	Master Protein	Host_DN24892_c2_g1_i3	Soma ferritin	0	71	9	375	7	8	137	15.6	5.25	107	155	113	1	0.781022	1.13139	0.824818	0.0019991	0.0026956	0.00275022	0.19991	0.26956	0.275022
High	Master Protein	Host_DN24899_c0_g1_i1	Polyribonucleotide nucleotidyltransferase 1, mitochondrial	0	7	3	10	3	3	767	84.7	8.43	3	3	4	1	0.00391134	0.00391134	0.00521512	1.00115e-05	9.31902e-06	1.7389e-05	0.00100115	0.000931902	0.0017389
High	Master Protein	Host_DN2491_c0_g1_i1	Host_DN2491_c0_g1_i1	0	45	6	23	6	6	225	25.8	7.3	9	10	4	1	0.04	0.0444444	0.0177778	0.000102384	0.000105892	5.92771e-05	0.0102384	0.0105892	0.00592771
High	Master Protein	Host_DN24931_c0_g1_i1	Zinc finger MYND domain-containing protein 12	0	15	3	7	3	3	365	41.4	6.47	4	3	0	1	0.0109589	0.00821918	0	2.80504e-05	1.95827e-05	0	0.00280504	0.00195827	0
High	Master Protein	Host_DN24935_c0_g1_i1	Phospholipid scramblase 2	0	22	4	20	2	4	220	24.6	5.33	5	14	1	1	0.0227273	0.0636364	0.00454545	5.81727e-05	0.000151618	1.51561e-05	0.00581727	0.0151618	0.00151561
High	None	Host_DN24935_c0_g1_i2	Phospholipid scramblase 2	0	16	2	11	0	2	178	20.1	5.8	4	7	0	1	0.0224719	0.0393258	0	5.7519e-05	9.36963e-05	0	0.0057519	0.00936963	0
High	Master Protein	Host_DN24936_c0_g1_i2	Prostaglandin E synthase 2	0	25	6	26	6	6	393	45.9	9.42	9	11	6	1	0.0229008	0.0279898	0.0152672	5.86167e-05	6.66875e-05	5.09059e-05	0.00586167	0.00666875	0.00509059
High	Master Protein	Host_DN24949_c0_g1_i1	Adenylate kinase 8	0	27	9	43	9	9	479	54.3	7.72	9	22	12	1	0.0187891	0.045929	0.0250522	4.80926e-05	0.000109429	8.35324e-05	0.00480926	0.0109429	0.00835324
High	Master Protein	Host_DN24960_c0_g1_i1	Golgi apparatus protein 1	0	51	48	370	48	48	1070	124.2	6.7	118	152	100	1	0.11028	0.142056	0.0934579	0.000282273	0.000338457	0.00031162	0.0282273	0.0338457	0.031162
High	Master Protein	Host_DN24960_c0_g2_i1	Host_DN24960_c0_g2_i1	0	42	2	23	2	2	113	12.6	9.17	5	12	6	1	0.0442478	0.106195	0.0530973	0.000113257	0.000253015	0.000177044	0.0113257	0.0253015	0.0177044
High	Master Protein	Host_DN24962_c0_g1_i1	Vitelline envelope sperm lysin receptor {ECO:0000303|PubMed:12034500}	0	4	1	1	1	1	402	43.5	5.5	0	1	0	1	0	0.00248756	0	0	5.92677e-06	0	0	0.000592677	0
High	Master Protein	Host_DN24969_c0_g1_i1	Advillin	0	5	3	7	3	3	806	92.6	7.11	1	6	0	1	0.00124069	0.00744417	0	3.17568e-06	1.77362e-05	0	0.000317568	0.00177362	0
High	Master Protein	Host_DN24978_c0_g1_i2	Alpha-1,6-mannosylglycoprotein 6-beta-N-acetylglucosaminyltransferase A	0	13	4	36	4	4	533	61.5	8.69	13	16	7	1	0.0243902	0.0300188	0.0131332	6.24292e-05	7.15216e-05	4.37905e-05	0.00624292	0.00715216	0.00437905
High	Master Protein	Host_DN24993_c0_g1_i1	HBS1-like protein	0.006	2	1	2	1	1	728	80.7	6.73	2	0	0	1	0.00274725	0	0	7.03186e-06	0	0	0.000703186	0	0
High	Master Protein	Host_DN25003_c0_g1_i1	39S ribosomal protein L52, mitochondrial	0	21	1	1	0	1	146	16.9	9.5	1	0	0	1	0.00684932	0	0	1.75315e-05	0	0	0.00175315	0	0
High	Master Protein Candidate	Host_DN25003_c0_g1_i2	39S ribosomal protein L52, mitochondrial	0	24	1	1	0	1	124	14.3	9.14	1	0	0	1	0.00806452	0	0	2.06419e-05	0	0	0.00206419	0	0
High	Master Protein	Host_DN25022_c0_g1_i1	mRNA export factor	0	48	10	39	10	10	361	40.3	7.43	11	15	13	1	0.0304709	0.0415512	0.0360111	7.79933e-05	9.89984e-05	0.000120073	0.00779933	0.00989984	0.0120073
High	Master Protein	Host_DN25031_c0_g1_i1	28S ribosomal protein S24, mitochondrial	0	28	3	11	3	3	170	19.7	9.29	5	4	2	1	0.0294118	0.0235294	0.0117647	7.52823e-05	5.60603e-05	3.92275e-05	0.00752823	0.00560603	0.00392275
High	Master Protein	Host_DN25043_c0_g1_i4	Phosphatidate cytidylyltransferase, mitochondrial	0	4	1	3	1	1	357	41.5	9.41	1	2	0	1	0.00280112	0.00560224	0	7.16974e-06	1.33477e-05	0	0.000716974	0.00133477	0
High	Master Protein	Host_DN25084_c0_g1_i1	Tyrosine--tRNA ligase, cytoplasmic	0	22	7	17	7	7	529	59.4	6.9	7	5	5	1	0.0132325	0.0094518	0.0094518	3.38699e-05	2.25195e-05	3.15155e-05	0.00338699	0.00225195	0.00315155
High	Master Protein	Host_DN25087_c0_g1_i1	Glutaredoxin-3	0	48	12	33	12	12	330	37.1	5.24	13	13	7	1	0.0393939	0.0393939	0.0212121	0.000100833	9.38585e-05	7.07283e-05	0.0100833	0.00938585	0.00707283
High	Master Protein	Host_DN25095_c0_g1_i3	Spermatogenesis-associated protein 6	0	51	20	87	20	20	435	49.3	9.66	27	27	33	1	0.062069	0.062069	0.0758621	0.000158872	0.000147883	0.00025295	0.0158872	0.0147883	0.025295
High	Master Protein	Host_DN25115_c0_g1_i1	MICOS complex subunit Mic60	0	45	25	173	25	25	703	79.9	7.2	67	62	44	1	0.0953058	0.0881935	0.0625889	0.000243945	0.000210126	0.000208692	0.0243945	0.0210126	0.0208692
High	Master Protein	Host_DN25122_c0_g2_i1	O-phosphoseryl-tRNA(Sec) selenium transferase	0	6	2	3	2	2	463	50.2	7.99	2	1	0	1	0.00431965	0.00215983	0	1.10566e-05	5.14592e-06	0	0.00110566	0.000514592	0
High	Master Protein	Host_DN25138_c0_g1_i4	Phosphoenolpyruvate carboxykinase [GTP]	0	74	46	1870	46	46	648	72.7	7.09	618	603	649	1	0.953704	0.930556	1.00154	0.0024411	0.00221711	0.00333948	0.24411	0.221711	0.333948
High	Master Protein	Host_DN25139_c0_g1_i1	Retinoblastoma-like protein 1	0	14	7	12	7	7	741	83.5	8.87	8	4	0	1	0.0107962	0.00539811	0	2.7634e-05	1.28613e-05	0	0.0027634	0.00128613	0
High	Master Protein	Host_DN25143_c0_g1_i1	Sperm-associated antigen 6	0	55	17	96	17	17	508	55.2	6.84	45	25	26	1	0.0885827	0.0492126	0.0511811	0.000226736	0.000117252	0.000170655	0.0226736	0.0117252	0.0170655
Medium	Master Protein	Host_DN25149_c0_g1_i1	Host_DN25149_c0_g1_i1	0.015	13	2	4	2	2	349	40.9	10.01	1	2	1	1	0.00286533	0.00573066	0.00286533	7.33409e-06	1.36537e-05	9.55397e-06	0.000733409	0.00136537	0.000955397
High	Master Protein	Host_DN25150_c0_g1_i2	Dynein heavy chain 6, axonemal	0	23	22	55	22	22	1504	171	5.36	21	23	11	1	0.0139628	0.0152926	0.00731383	3.57391e-05	3.64355e-05	2.43868e-05	0.00357391	0.00364355	0.00243868
High	Master Protein	Host_DN25157_c0_g1_i1	Conserved oligomeric Golgi complex subunit 7	0	28	11	27	11	11	759	87.2	5.29	13	6	8	1	0.0171278	0.00790514	0.0105402	4.38403e-05	1.88345e-05	3.51445e-05	0.00438403	0.00188345	0.00351445
High	Master Protein	Host_DN25163_c0_g1_i1	Tripartite motif-containing protein 2	0.002	2	1	3	1	1	398	44.8	8.91	1	2	0	1	0.00251256	0.00502513	0	6.43115e-06	1.19727e-05	0	0.000643115	0.00119727	0
High	Master Protein	Host_DN25169_c0_g2_i1	Ubiquitin carboxyl-terminal hydrolase 7	0	28	18	92	18	18	1101	127.4	5.87	28	41	23	1	0.0254314	0.0372389	0.0208901	6.50942e-05	8.87239e-05	6.96546e-05	0.00650942	0.00887239	0.00696546
High	Master Protein	Host_DN25170_c0_g1_i1	Eukaryotic translation initiation factor 2 subunit 1	0	46	11	30	11	11	320	36.5	5.14	14	11	5	1	0.04375	0.034375	0.015625	0.000111982	8.19006e-05	5.2099e-05	0.0111982	0.00819006	0.0052099
High	Master Protein	Host_DN25175_c0_g1_i4	Radial spoke head protein 3 homolog	0	37	8	63	8	8	402	46	4.86	21	26	16	1	0.0522388	0.0646766	0.039801	0.00013371	0.000154096	0.00013271	0.013371	0.0154096	0.013271
High	Master Protein	Host_DN25176_c0_g3_i1	Cysteine synthase 1 {ECO:0000303|PubMed:9108143}	0	62	15	185	15	15	357	38.6	7.75	75	67	43	1	0.210084	0.187675	0.120448	0.000537731	0.000447147	0.000401615	0.0537731	0.0447147	0.0401615
High	Master Protein	Host_DN25191_c0_g1_i1	Sjoegren syndrome nuclear autoantigen 1 homolog	0	21	2	7	2	2	145	16.6	8.95	2	1	4	1	0.0137931	0.00689655	0.0275862	3.53048e-05	1.64315e-05	9.19817e-05	0.00353048	0.00164315	0.00919817
High	Master Protein Candidate	Host_DN25198_c0_g1_i2	Transducin-like enhancer protein 4	0	8	4	6	0	4	691	75.2	7.28	3	1	2	1	0.00434153	0.00144718	0.00289436	1.11126e-05	3.44799e-06	9.65075e-06	0.00111126	0.000344799	0.000965075
High	Master Protein	Host_DN25198_c0_g1_i3	Transducin-like enhancer protein 4	0	8	4	6	0	4	741	80.4	7.3	3	1	2	1	0.00404858	0.00134953	0.00269906	1.03627e-05	3.21533e-06	8.99956e-06	0.00103627	0.000321533	0.000899956
High	None	Host_DN25208_c0_g1_i1	S-phase kinase-associated protein 1	0	39	6	38	0	6	200	23	4.74	13	19	6	1	0.065	0.095	0.03	0.000166374	0.000226343	0.00010003	0.0166374	0.0226343	0.010003
High	Master Protein	Host_DN25208_c0_g1_i2	S-phase kinase-associated protein 1	0	65	8	47	2	8	162	18.6	4.5	16	23	8	1	0.0987654	0.141975	0.0493827	0.0002528	0.000338265	0.000164659	0.02528	0.0338265	0.0164659
High	Master Protein	Host_DN25210_c0_g1_i1	Sestrin-2 {ECO:0000305}	0	24	4	8	4	4	233	26.8	8.41	4	1	3	1	0.0171674	0.00429185	0.0128755	4.39416e-05	1.02256e-05	4.29314e-05	0.00439416	0.00102256	0.00429314
High	Master Protein	Host_DN25247_c0_g1_i1	Host_DN25247_c0_g1_i1	0	12	1	2	1	1	137	15.1	9.26	1	1	0	1	0.00729927	0.00729927	0	1.86832e-05	1.7391e-05	0	0.00186832	0.0017391	0
High	Master Protein	Host_DN25261_c0_g1_i3	Non-homologous end-joining factor 1	0.001	14	3	4	3	3	346	39.5	6.61	3	1	0	1	0.00867052	0.00289017	0	2.2193e-05	6.88602e-06	0	0.0022193	0.000688602	0
High	Master Protein	Host_DN25269_c0_g1_i1	Alpha-1,3/1,6-mannosyltransferase ALG2	0	4	2	6	2	2	432	49	7.66	2	2	2	1	0.00462963	0.00462963	0.00462963	1.185e-05	1.10304e-05	1.54367e-05	0.001185	0.00110304	0.00154367
High	Master Protein	Host_DN25289_c1_g1_i2	Beta-hexosaminidase subunit alpha	0	10	5	28	5	5	742	86	7.74	9	15	4	1	0.0121294	0.0202156	0.00539084	3.10463e-05	4.8165e-05	1.79749e-05	0.00310463	0.0048165	0.00179749
High	Master Protein	Host_DN25290_c0_g1_i2	Lipase maturation factor 2	0	25	7	22	7	7	245	28.9	9.73	5	11	6	1	0.0204082	0.044898	0.0244898	5.22367e-05	0.000106972	8.16572e-05	0.00522367	0.0106972	0.00816572
High	Master Protein	Host_DN25295_c0_g1_i2	Transcriptional coactivator YAP1	0	14	3	5	3	3	396	44.1	6.42	2	2	1	1	0.00505051	0.00505051	0.00252525	1.29273e-05	1.20331e-05	8.42004e-06	0.00129273	0.00120331	0.000842004
High	Master Protein	Host_DN25314_c0_g1_i3	Tripartite motif-containing protein 3	0	5	1	3	1	1	390	44.7	6.27	2	1	0	1	0.00512821	0.0025641	0	1.31261e-05	6.10913e-06	0	0.00131261	0.000610913	0
High	Master Protein	Host_DN25322_c0_g1_i1	RUN and FYVE domain-containing protein 2	0	20	3	19	3	3	124	14.4	9.52	5	7	7	1	0.0403226	0.0564516	0.0564516	0.00010321	0.000134499	0.000188229	0.010321	0.0134499	0.0188229
High	Master Protein	Host_DN25322_c0_g2_i1	RUN and FYVE domain-containing protein 2	0	25	6	8	6	6	397	46.2	5.88	6	2	0	1	0.0151134	0.00503778	0	3.86841e-05	1.20028e-05	0	0.00386841	0.00120028	0
High	Master Protein	Host_DN25328_c0_g1_i4	Cytoplasmic tRNA 2-thiolation protein 2-A {ECO:0000255|HAMAP-Rule:MF_03054}	0	10	2	7	2	2	499	55.2	5.78	3	1	3	1	0.00601202	0.00200401	0.00601202	1.53884e-05	4.77467e-06	2.00461e-05	0.00153884	0.000477467	0.00200461
High	Master Protein	Host_DN25330_c0_g1_i1	Protein canopy homolog 3	0	23	5	23	5	5	282	32.9	6.37	5	6	12	1	0.0177305	0.0212766	0.0425532	4.53829e-05	5.06928e-05	0.000141887	0.00453829	0.00506928	0.0141887
High	Master Protein	Host_DN25336_c0_g1_i1	Probable glutathione S-transferase DHAR1, cytosolic {ECO:0000305}	0	8	1	1	1	1	226	25.4	5.99	0	0	1	1	0	0	0.00442478	0	0	1.47537e-05	0	0	0.00147537
Medium	Master Protein	Host_DN25337_c0_g1_i1	Zinc transporter 5	0.014	6	2	2	2	2	741	82.4	7.36	0	1	1	1	0	0.00134953	0.00134953	0	3.21533e-06	4.49978e-06	0	0.000321533	0.000449978
High	Master Protein	Host_DN25378_c0_g1_i1	Protein phosphatase 1 regulatory inhibitor subunit 16B	0.001	5	2	2	2	2	622	70.1	6.58	2	0	0	1	0.00321543	0	0	8.23022e-06	0	0	0.000823022	0	0
High	Master Protein	Host_DN25400_c1_g1_i1	Regucalcin	0	21	2	8	2	2	297	32.9	5.07	1	3	4	1	0.003367	0.010101	0.013468	8.61817e-06	2.40663e-05	4.49069e-05	0.000861817	0.00240663	0.00449069
High	Master Protein	Host_DN25406_c0_g1_i1	Enkurin	0	54	17	170	17	17	256	30.4	9.09	54	51	65	1	0.210938	0.199219	0.253906	0.000539915	0.000474651	0.000846609	0.0539915	0.0474651	0.0846609
Medium	Master Protein	Host_DN25443_c0_g1_i2	Elongator complex protein 1	0.011	3	3	3	3	3	1327	150	5.54	2	1	0	1	0.00150716	0.00075358	0	3.85772e-06	1.79545e-06	0	0.000385772	0.000179545	0
High	Master Protein	Host_DN25446_c0_g1_i1	ATPase family AAA domain-containing protein 1	0	18	4	24	4	4	398	44.4	7.64	6	11	7	1	0.0150754	0.0276382	0.0175879	3.85869e-05	6.58497e-05	5.86441e-05	0.00385869	0.00658497	0.00586441
High	Master Protein	Host_DN25457_c0_g1_i1	Glycine cleavage system H protein, mitochondrial {ECO:0000303|PubMed:11206584}	0	28	3	57	3	3	160	18.1	5.27	22	16	19	1	0.1375	0.1	0.11875	0.000351945	0.000238256	0.000395952	0.0351945	0.0238256	0.0395952
High	Master Protein	Host_DN25472_c0_g1_i1	26S proteasome non-ATPase regulatory subunit 11	0	35	12	104	12	12	422	47.2	7.74	26	37	41	1	0.0616114	0.0876777	0.0971564	0.0001577	0.000208898	0.000323952	0.01577	0.0208898	0.0323952
High	Master Protein	Host_DN25479_c0_g1_i1	Magnesium-dependent phosphatase 1	0	22	2	23	0	2	160	18.7	7.03	8	7	8	1	0.05	0.04375	0.05	0.00012798	0.000104237	0.000166717	0.012798	0.0104237	0.0166717
High	Master Protein Candidate	Host_DN25479_c0_g1_i2	Magnesium-dependent phosphatase 1	0	25	2	23	0	2	140	16.2	8.66	8	7	8	1	0.0571429	0.05	0.0571429	0.000146263	0.000119128	0.000190533	0.0146263	0.0119128	0.0190533
High	Master Protein Candidate	Host_DN25479_c0_g1_i3	Magnesium-dependent phosphatase 1	0	34	2	23	0	2	102	12	7.44	8	7	8	1	0.0784314	0.0686275	0.0784314	0.000200753	0.000163509	0.000261517	0.0200753	0.0163509	0.0261517
High	Master Protein	Host_DN25480_c0_g3_i2	Host_DN25480_c0_g3_i2	0.01	6	1	7	1	1	224	26	9.36	3	2	2	1	0.0133929	0.00892857	0.00892857	3.42803e-05	2.12729e-05	2.97709e-05	0.00342803	0.00212729	0.00297709
High	Master Protein	Host_DN25504_c0_g1_i1	Putative serine protease F56F10.1	0	19	6	9	6	6	503	56.3	6.92	6	3	0	1	0.0119284	0.00596421	0	3.0532e-05	1.42101e-05	0	0.0030532	0.00142101	0
High	Master Protein	Host_DN25509_c0_g2_i3	Mammalian ependymin-related protein 1	0	14	2	13	2	2	223	24.2	8.05	3	5	5	1	0.0134529	0.0224215	0.0224215	3.4434e-05	5.34207e-05	7.47609e-05	0.0034434	0.00534207	0.00747609
High	Master Protein	Host_DN25523_c0_g1_i1	Adenosine kinase	0	9	3	3	3	3	404	44.9	6.68	3	0	0	1	0.00742574	0	0	1.90069e-05	0	0	0.00190069	0	0
High	Master Protein	Host_DN25530_c0_g1_i1	Phosphotriesterase-related protein	0	15	2	2	2	2	343	38.6	6.24	0	2	0	1	0	0.0058309	0	0	1.38925e-05	0	0	0.00138925	0
High	Master Protein	Host_DN25542_c0_g1_i1	Mitochondrial-processing peptidase subunit alpha	0	17	4	12	4	4	528	58.9	6.92	8	1	3	1	0.0151515	0.00189394	0.00568182	3.87818e-05	4.51243e-06	1.89451e-05	0.00387818	0.000451243	0.00189451
High	Master Protein	Host_DN25561_c0_g1_i1	Ribose-5-phosphate isomerase	0	41	5	24	5	5	269	29.4	8.78	14	4	6	1	0.0520446	0.0148699	0.0223048	0.000133213	3.54284e-05	7.43718e-05	0.0133213	0.00354284	0.00743718
High	None	Host_DN25606_c0_g1_i1	Poly [ADP-ribose] polymerase 1	0	30	2	32	0	2	134	14.8	9.58	17	12	3	1	0.126866	0.0895522	0.0223881	0.000324725	0.000213364	7.46493e-05	0.0324725	0.0213364	0.00746493
High	Master Protein	Host_DN25606_c0_g1_i2	Poly [ADP-ribose] polymerase 1	0	32	7	83	5	7	337	37.2	9.19	34	29	20	1	0.10089	0.0860534	0.0593472	0.000258238	0.000205028	0.000197883	0.0258238	0.0205028	0.0197883
High	Master Protein	Host_DN25608_c0_g1_i1	Nicotinate-nucleotide pyrophosphorylase [carboxylating]	0	8	1	2	1	1	314	34.5	5.47	2	0	0	1	0.00636943	0	0	1.63032e-05	0	0	0.00163032	0	0
High	Master Protein	Host_DN25609_c0_g1_i3	ELAV-like protein 2	0	27	5	7	5	5	317	35.4	9.01	3	3	1	1	0.00946372	0.00946372	0.00315457	2.42233e-05	2.25479e-05	1.05184e-05	0.00242233	0.00225479	0.00105184
High	Master Protein	Host_DN25624_c0_g1_i1	Y-box factor homolog	0	25	6	72	6	6	280	31.2	9.55	41	24	7	1	0.146429	0.0857143	0.025	0.000374798	0.00020422	8.33584e-05	0.0374798	0.020422	0.00833584
High	Master Protein	Host_DN25629_c0_g1_i1	S-acyl fatty acid synthase thioesterase, medium chain	0	20	3	5	3	3	249	28.6	8.06	3	0	2	1	0.0120482	0	0.00803213	3.08385e-05	0	2.67818e-05	0.00308385	0	0.00267818
High	Master Protein	Host_DN25631_c0_g1_i1	Retinol dehydrogenase 13 {ECO:0000305}	0	39	9	39	8	9	317	34.9	8.79	10	15	14	1	0.0315457	0.0473186	0.044164	8.07444e-05	0.00011274	0.000147258	0.00807444	0.011274	0.0147258
High	Master Protein	Host_DN25632_c0_g1_i1	Probable ATP-dependent RNA helicase DDX58	0	9	3	13	3	3	401	46.2	7.68	3	5	5	1	0.0074813	0.0124688	0.0124688	1.91491e-05	2.97078e-05	4.15753e-05	0.00191491	0.00297078	0.00415753
High	Master Protein	Host_DN25633_c0_g1_i1	Complement C1q tumor necrosis factor-related protein 6	0	11	2	3	2	2	223	24.4	9.77	0	0	3	1	0	0	0.0134529	0	0	4.48565e-05	0	0	0.00448565
High	Master Protein	Host_DN25650_c0_g1_i1	Host_DN25650_c0_g1_i1	0	54	8	17	8	8	173	20	8.34	6	5	6	1	0.0346821	0.0289017	0.0346821	8.87722e-05	6.88602e-05	0.000115642	0.00887722	0.00688602	0.0115642
High	Master Protein	Host_DN25652_c0_g1_i1	Succinate dehydrogenase [ubiquinone] cytochrome b small subunit, mitochondrial	0	15	2	29	2	2	177	19.7	8.63	5	8	16	1	0.0282486	0.0451977	0.0903955	7.2305e-05	0.000107686	0.000301409	0.0072305	0.0107686	0.0301409
High	Master Protein	Host_DN25653_c0_g1_i1	E3 ubiquitin-protein ligase COP1 {ECO:0000305}	0.001	3	1	1	1	1	403	46.4	6.52	0	0	1	1	0	0	0.00248139	0	0	8.27379e-06	0	0	0.000827379
High	Master Protein	Host_DN25657_c1_g1_i2	FACT complex subunit SSRP1	0	15	7	10	7	7	764	86.5	5.72	2	6	2	1	0.0026178	0.0078534	0.0026178	6.70052e-06	1.87112e-05	8.72863e-06	0.000670052	0.00187112	0.000872863
High	Master Protein	Host_DN25671_c0_g1_i1	Protein NATD1	0.001	6	1	3	1	1	172	19.9	8.76	2	1	0	1	0.0116279	0.00581395	0	2.97628e-05	1.38521e-05	0	0.00297628	0.00138521	0
High	Master Protein	Host_DN25680_c0_g1_i7	Quinone oxidoreductase PIG3	0	4	1	2	1	1	358	39	8.03	1	1	0	1	0.0027933	0.0027933	0	7.14971e-06	6.6552e-06	0	0.000714971	0.00066552	0
High	Master Protein	Host_DN25681_c0_g1_i2	Alkaline phosphatase, tissue-nonspecific isozyme	0	3	1	5	1	1	516	57.2	6.92	3	2	0	1	0.00581395	0.00387597	0	1.48814e-05	9.23474e-06	0	0.00148814	0.000923474	0
High	Master Protein	Host_DN25735_c0_g1_i1	Sulfide dehydrogenase [flavocytochrome c] flavoprotein chain	0	15	3	10	2	2	181	19.4	9.55	5	4	1	1	0.0276243	0.0220994	0.00552486	7.07071e-05	5.26533e-05	1.84217e-05	0.00707071	0.00526533	0.00184217
High	Master Protein	Host_DN25802_c0_g1_i2	SRSF protein kinase 1	0	7	5	11	0	5	870	98.4	6.28	0	11	0	1	0	0.0126437	0	0	3.01243e-05	0	0	0.00301243	0
High	Master Protein Candidate	Host_DN25802_c0_g1_i3	SRSF protein kinase 1	0	9	5	11	0	5	721	81.2	5.22	0	11	0	1	0	0.0152566	0	0	3.63498e-05	0	0	0.00363498	0
High	Master Protein	Host_DN25842_c0_g1_i1 Thioredoxin domain-containing protein 12 {ECO:0000303	PubMed:22789714, ECO:0000312|EMBL:AFD54638.1}	0	69	9	80	9	9	169	19.4	5.43	28	35	17	1	0.16568	0.207101	0.100592	0.000424075	0.00049343	0.000335407	0.0424075	0.049343	0.0335407
High	Master Protein	Host_DN25849_c1_g1_i1	Serine/threonine-protein kinase RIO1	0.007	4	2	10	2	2	563	65.5	6.16	1	7	2	1	0.0017762	0.0124334	0.0035524	4.54635e-06	2.96233e-05	1.18449e-05	0.000454635	0.00296233	0.00118449
High	Master Protein	Host_DN25854_c0_g1_i1	Decapping and exoribonuclease protein	0	4	1	1	1	1	411	48.8	7.9	0	1	0	1	0	0.00243309	0	0	5.79699e-06	0	0	0.000579699	0
High	Master Protein	Host_DN25857_c0_g1_i1	Splicing factor 3A subunit 2	0	13	2	19	2	2	343	37.8	9.76	7	8	4	1	0.0204082	0.0233236	0.0116618	5.22367e-05	5.557e-05	3.88844e-05	0.00522367	0.005557	0.00388844
High	Master Protein	Host_DN25864_c0_g1_i1	Actin, non-muscle 6.2	0	53	15	95	15	15	376	41.2	4.94	33	42	20	1	0.087766	0.111702	0.0531915	0.000224646	0.000266137	0.000177358	0.0224646	0.0266137	0.0177358
High	Master Protein	Host_DN25868_c0_g2_i1	Solute carrier family 2, facilitated glucose transporter member 1	0	18	4	11	3	3	335	37.1	7.03	3	6	2	1	0.00895522	0.0179104	0.00597015	2.29218e-05	4.26728e-05	1.99065e-05	0.00229218	0.00426728	0.00199065
High	Master Protein	Host_DN25871_c0_g1_i1	ADP-ribosylation factor 2	0	78	13	341	7	7	181	20.6	6.79	140	157	44	1	0.773481	0.867403	0.243094	0.0019798	0.00206664	0.000810557	0.19798	0.206664	0.0810557
High	Master Protein	Host_DN25873_c0_g1_i1	Neurochondrin	0	3	2	3	2	2	834	92.9	5.02	1	1	1	1	0.00119904	0.00119904	0.00119904	3.06906e-06	2.85679e-06	3.998e-06	0.000306906	0.000285679	0.0003998
High	Master Protein	Host_DN25875_c0_g1_i1	Leucine-rich repeat and guanylate kinase domain-containing protein	0	7	3	15	3	3	803	90.9	5.19	5	8	2	1	0.00622665	0.00996264	0.00249066	1.59377e-05	2.37366e-05	8.3047e-06	0.00159377	0.00237366	0.00083047
High	Master Protein	Host_DN25887_c0_g1_i1	40S ribosomal protein S5	0	27	5	136	5	5	216	24.2	9.63	40	51	45	1	0.185185	0.236111	0.208333	0.000474	0.000562549	0.000694653	0.0474	0.0562549	0.0694653
High	Master Protein	Host_DN25923_c0_g1_i1	Tetraspanin-18	0	7	1	6	1	1	183	20.3	7.81	2	2	2	1	0.010929	0.010929	0.010929	2.79737e-05	2.60389e-05	3.64408e-05	0.00279737	0.00260389	0.00364408
High	Master Protein	Host_DN25933_c0_g1_i2	Host_DN25933_c0_g1_i2	0	11	2	4	2	2	614	69.6	6.42	1	2	1	1	0.00162866	0.00325733	0.00162866	4.16873e-06	7.76079e-06	5.43051e-06	0.000416873	0.000776079	0.000543051
High	Master Protein	Host_DN25935_c0_g1_i1	Prenylcysteine oxidase 1	0	25	5	26	5	5	429	48.5	5.52	12	8	6	1	0.027972	0.018648	0.013986	7.15971e-05	4.44301e-05	4.66341e-05	0.00715971	0.00444301	0.00466341
High	Master Protein	Host_DN25936_c0_g1_i1	Integrator complex subunit 3	0	17	3	5	3	3	368	42	6.9	3	2	0	1	0.00815217	0.00543478	0	2.08663e-05	1.29487e-05	0	0.00208663	0.00129487	0
High	Master Protein	Host_DN25951_c0_g1_i1	Myosin-VIIa	0	10	4	7	4	4	629	73.8	9.64	3	4	0	1	0.00476948	0.0063593	0	1.22079e-05	1.51514e-05	0	0.00122079	0.00151514	0
High	None	Host_DN25954_c0_g1_i2	Collagen alpha-1(XXIV) chain	0	24	14	138	0	14	595	63.1	5.05	45	47	46	1	0.0756303	0.0789916	0.0773109	0.000193583	0.000188202	0.000257781	0.0193583	0.0188202	0.0257781
High	Master Protein	Host_DN25954_c0_g1_i3	Collagen alpha-1(XXIV) chain	0	30	16	142	2	16	493	52.3	4.97	47	49	46	1	0.0953347	0.0993915	0.0933063	0.000244018	0.000236806	0.000311114	0.0244018	0.0236806	0.0311114
High	Master Protein	Host_DN25963_c0_g1_i1	THO complex subunit 1	0	17	7	7	7	7	658	76.1	4.98	2	2	3	1	0.00303951	0.00303951	0.00455927	7.77993e-06	7.24183e-06	1.52021e-05	0.000777993	0.000724183	0.00152021
High	Master Protein	Host_DN25988_c0_g1_i1	THUMP domain-containing protein 3	0	16	5	5	5	5	555	62.7	6.67	2	1	2	1	0.0036036	0.0018018	0.0036036	9.22377e-06	4.2929e-06	1.20156e-05	0.000922377	0.00042929	0.00120156
High	Master Protein	Host_DN25995_c0_g1_i2	ATP-dependent RNA helicase A {ECO:0000250|UniProtKB:Q08211}	0	17	9	52	9	9	1097	123.5	7.2	15	20	17	1	0.0136737	0.0182315	0.0154968	3.49991e-05	4.34378e-05	5.16716e-05	0.00349991	0.00434378	0.00516716
High	Master Protein	Host_DN26029_c0_g1_i1	Polypeptide N-acetylgalactosaminyltransferase 13	0	22	3	3	1	1	230	26.7	9.07	0	2	1	1	0	0.00869565	0.00434783	0	2.07179e-05	1.44971e-05	0	0.00207179	0.00144971
High	Master Protein	Host_DN26029_c0_g1_i2	Polypeptide N-acetylgalactosaminyltransferase 13	0	20	3	3	1	1	233	26.8	9.14	1	1	1	1	0.00429185	0.00429185	0.00429185	1.09854e-05	1.02256e-05	1.43105e-05	0.00109854	0.00102256	0.00143105
[truncated: 7,578 more rows]

[truncated: 7 more sheets: Supplementary table 11, Supplementary table 12, Supplementary table 13, Supplementary table 14, Supplementary table 15, Supplementary table 16, Supplementary table 17]
